# Supplementary material for: Epigenetic immune monitoring for COVID-19 disease course prognosis
Source: Front Immunol. 2023 Mar 14;14:1107900. doi: 10.3389/fimmu.2023.1107900 (PMC10043382; doi:10.3389/fimmu.2023.1107900)
Supplement: Supplementary file 2 [file DataSheet_2.zip]

Archive with 6 entries (6 files):
- raw_data/RAWDATA_Table1_Methodcomparison.xlsx
- raw_data/RAWDATA_Table2_DBS_vs_Vein.xlsx
- raw_data/RAWDATA_Table3_Cohorts.xlsx
- raw_data/RAWDATA_Table4_Swabs_Healthy_Cases.xlsx
- raw_data/RAWDATA_Table5_Correlation_Blood_Swabs.xlsx
- raw_data/RAWDATA_Table6_Prognosis.xlsx
