# Supplementary material for: Epigenetic immune monitoring for COVID-19 disease course prognosis
Source: Front Immunol. 2023 Mar 14;14:1107900. doi: 10.3389/fimmu.2023.1107900 (PMC10043382; doi:10.3389/fimmu.2023.1107900)
Supplement: Supplementary file 2 [file DataSheet_2.zip › raw_data/RAWDATA_Table1_Methodcomparison.xlsx]

## Sheet: Tabelle1
Sample_ID	CD3_Flow	CD3_qPCR	CD4_Flow	CD4_qPCR	CD8_Flow	CD8_qPCR	BLC_Flow	BLC_qPCR	FOXP3_Flow	FOXP3_qPCR	Leukocytes_Flow	Leukocytes_qPCR	NK_Flow	NK_qPCR
INVE001	12.23	16.77	9.23	12.84	3	3.93	3.52	5.06	0.74	0.46	6712	4935	4.7	NA
INVE002	26.69	33.06	17.42	22.78	9.27	10.28	2.94	4.94	1.23	1.62	6715	5302	6.06	NA
INVE003	13.42	19.56	10.3	14.63	3.12	4.93	2.84	4.02	0.85	0.69	4121	3319	2	NA
INVE004	22.56	26.16	15.24	18.6	7.32	7.56	2.57	3.45	1.06	1.24	6599	5921	2.38	NA
INVE005	38.51	43.68	26.77	29.72	11.74	13.96	6.59	8.7	1.8	2.02	4115	3628	2.57	NA
INVE006	27.84	33.53	19.25	23.38	8.59	10.15	4.61	6.51	1.98	1.69	4634	3166	2.82	NA
INVE007	26.49	31.28	21.6	26.13	4.89	5.15	4.2	3.13	1.02	1.05	5766	3391	4.37	NA
INVE008	14.58	18.83	9.98	12.34	4.6	6.49	1.51	2.08	0.95	1.22	10245	7210	3.11	NA
INVE009	18.11	13.87	14.78	8.82	3.33	5.05	4.89	8.1	1.07	1.32	7903	6258	3.14	NA
INVE010	17.72	13.46	10	10.67	7.72	2.79	1.31	1.59	0.61	0.91	13043	14277	6.99	NA
INVE011	15.56	21.17	8.76	13.12	6.8	8.05	2.82	3.88	0.7	0.91	5443	3680	2.61	NA
INVE012	25.42	31.08	14.17	17.96	11.25	13.12	1.8	3.08	0.94	1.27	6017	4568	1.91	NA
INVE013	13.18	17.79	8.29	11.08	4.89	6.71	2.75	4	0.95	1.3	5273	4443	2.21	NA
INVE014	27.26	30.28	14.88	18.39	12.38	11.89	4.44	6.19	1.07	0.95	8767	7626	5.85	NA
INVE015	19.64	24.36	15.07	17.66	4.57	6.7	3.52	4.27	0.86	0.88	6386	5297	5.9	NA
INVE016	28.89	32.27	19.09	21.6	9.8	10.67	2.67	4.62	1.63	1.21	5469	5084	3.3	NA
INVE017	24.86	29.99	18.93	22.69	5.93	7.3	4.97	7.27	2.2	2.13	5960	4354	2.63	NA
INVE018	23.38	27.04	18.34	20.4	5.04	6.64	4.03	5.57	1.05	1.53	9180	6756	3.55	3.76
INVE019	17.62	23.36	13.69	17.2	3.93	6.16	2.34	4.07	0.69	1	10909	12633	2.05	1.29
INVE020	20.51	16.65	13.5	11.96	7.01	4.69	2.05	3.65	0.69	0.91	6038	6756	4.09	1.59
INVE021	12.83	21.18	8.79	15	4.04	6.18	2.56	3.49	0.64	1.22	7192	6487	2.13	NA
INVE022	18.66	23.43	13.04	18.46	5.62	4.97	2.62	4.86	0.65	1.5	5913	8066	2.53	NA
INVE023	17.08	20.31	12.82	13.58	4.26	6.73	3.58	2.8	0.89	1.55	9312	4612	2.82	NA
INVE024	19.38	33.78	12.91	24.23	6.47	9.55	1.69	4.2	1.36	2.49	5855	6226	7.29	NA
INVE025	35.04	20.58	25.33	10	9.71	10.58	3.72	3.15	2.39	1.71	8352	4787	5.51	NA
INVE026	26.56	30.34	16.51	22.99	10.05	7.35	2.49	6.89	1.17	2.79	7216	3669	6.05	8.1
INVE027	33.18	18.02	20.85	13.51	12.33	4.51	4.95	3.71	2.59	1.01	5484	9821	3.06	NA
INVE028	12.95	31.78	9.33	18.36	3.62	13.42	2.52	5.13	0.61	2.1	11338	6412	1.85	NA
INVE029	25.61	23.88	13.41	18.41	12.2	5.47	3.77	6.6	1.18	1.93	7969	4401	4.31	2.79
INVE030	22.03	29.18	17.14	20.78	4.89	8.4	5.3	6.27	1.11	1.32	5018	6583	3.99	12.5
INVE031	28.72	27.5	20.28	20.88	8.44	6.62	5.17	3.91	1.39	2.04	8170	3734	6.23	5
INVE032	28	26.29	20.21	17.41	7.79	8.88	3.04	3.05	1.61	1.6	4819	5616	5.3	3.31
INVE033	19.11	21.91	14.48	16.47	4.63	5.44	3.96	5.25	1.08	1.65	6943	9379	4.41	3.04
INVE034	15.92	18.4	10.63	12.42	5.29	5.98	1.24	2.01	0.93	1.16	10479	5527	6.32	3.95
INVE035	17.19	20.13	13.37	15.68	3.82	4.45	1.9	2.13	0.92	1.68	8900	8281	1.62	1.66
INVE036	13.39	15.24	7.64	8.92	5.75	6.32	1.82	2.63	0.51	1.06	8152	6616	1.42	NA
INVE037	23.97	24.64	14.07	16.08	9.9	8.56	1.8	2.65	0.98	1.47	4013	3440	5.19	NA
INVE038	19.34	23.92	14.17	17.7	5.17	6.22	3.93	5.15	1.28	1.46	4882	3908	3.51	NA
INVE039	24.87	24.33	15.86	16.83	9.01	7.5	3.74	5.24	1	1.77	7271	6034	3.13	NA
INVE040	34.3	32.99	23.37	23.16	10.93	9.83	5.43	6.37	1.55	2.37	7014	4594	4.08	NA
INVE041	22.63	22.49	16.99	17.12	5.64	5.37	5.65	6.82	1.12	0.99	5037	3442	4.14	NA
INVE042	18.69	19.21	15.79	15.78	2.9	3.43	4.51	6.34	1.38	1.2	5440	3463	4.51	NA
INVE043	20.45	24.28	14.23	17.08	6.22	7.2	3.26	4.93	1.14	1.11	10412	7961	4.31	NA
INVE044	18.16	20.68	11.49	12.57	6.67	8.11	2.12	3.1	0.88	1.2	14488	9131	1.01	NA
INVE045	15.75	18.9	9.87	12.43	5.88	6.47	1.6	2.5	0.75	1.41	10230	9103	1.82	NA
INVE046	14.92	19.5	8.3	12	6.62	7.5	4.21	6.72	0.48	0.81	7320	7629	1.44	NA
INVE047	19.13	19.36	13.15	13.6	5.98	5.76	1.41	1.74	1.3	1.32	10656	8887	5.85	NA
INVE048	42.55	43	32.33	31.26	10.22	11.74	5.27	6.6	1.87	1.78	8041	6244	4.25	NA
INVE049	32.11	37.51	21.23	24.21	10.88	13.3	3.57	5.33	1.6	1.73	5398	3821	3.38	NA
INVE050	12.01	16.16	8.19	11.58	3.82	4.58	3.08	4.83	0.47	0.84	7975	8038	3.43	2.45
INVE051	16.32	19.81	11.62	15.1	4.7	4.71	1.06	2.1	0.81	1	7508	7707	5.57	3.74
INVE052	24.14	26.16	16.33	18.78	7.81	7.38	4.24	6.11	0.92	1.35	6870	6474	5.31	5.21
INVE053	17.7	22.39	14.71	18.48	2.99	3.91	5.38	7.21	1.36	1.59	6522	6076	4.52	2.74
INVE054	19.83	24.72	12.75	18.16	7.08	6.56	3.79	5.7	0.76	0.75	6972	5803	4.27	3.45
INVE055	24.16	25.31	13.6	16.42	10.56	8.89	2.97	5	1.3	1.44	4612	2881	1.95	1.75
INVE056	18.61	23.24	9.14	14.33	9.47	8.91	1.84	3.95	0.7	1	6602	5705	3.7	3.68
INVE057	15.36	20.45	13.08	16.94	2.28	3.51	0.87	2.24	1.02	1.14	5434	3864	6.26	4.5
INVE058	21.2	22.24	15.51	16.02	5.69	6.22	3.82	3.93	0.81	0.79	6804	5460	5.84	3.81
INVE059	15.65	18.49	9.63	13.89	6.02	4.6	3.22	5.36	0.81	1.31	5555	3940	3.9	3.19
INVE060	7.69	10.86	4.17	6.72	3.52	4.14	2.28	3.79	0.33	0.91	9130	7449	2.56	2.5
INVE061	9.77	14.64	5.58	9.26	4.19	5.38	1.69	4	0.3	0.63	8102	6534	3.13	2.47
INVE062	15.17	20.28	10.44	13.31	4.73	6.97	4.09	5.76	1.1	1.39	7312	4416	4.96	2.97
INVE063	17.69	22.2	12.17	16.64	5.52	5.56	2.26	4.02	1.04	1.53	9803	7810	5.36	2.51
INVE064	10.52	14.31	8.14	10.54	2.38	3.77	3.59	5.58	0.42	0.61	9105	5723	2.07	1.69
INVE065	32.44	40.46	26.34	31.24	6.1	9.22	3.66	6.22	1.01	1.98	6635	4436	2.79	2
INVE066	24.22	27.37	17.69	20.47	6.53	6.9	3.14	4.56	1.17	1.57	7343	5901	4.67	3.67
INVE067	22.83	25.92	15.19	17.27	7.64	8.65	3.45	5.57	0.88	1.23	7075	4792	3.42	4.14
INVE068	25.54	28.69	16.12	17.24	9.42	11.45	4.77	6.57	1.16	1.86	10774	7172	4.07	2.04
INVE069	20.43	20.98	14.13	13.32	6.3	7.66	4.65	6.79	1.38	1.38	9066	7063	5.71	4.12
INVE070	25.49	30.39	17.73	20.81	7.76	9.58	4.49	7.51	1.48	1.66	3855	3861	4.12	2.76
INVE071	26.75	30.57	20.96	23.72	5.79	6.85	5.49	8.51	1.91	1.93	10526	8210	4.04	2.51
INVE072	12.52	16.46	9.02	11.73	3.5	4.73	3.55	5.73	0.64	0.78	6481	6108	6.2	4.19
INVE073	29.31	34.9	22.36	24.99	6.95	9.91	7.47	9.89	1.09	1.11	9624	7338	9.13	3.04
INVE074	29.18	35.14	19.09	23.17	10.09	11.97	3.49	6.71	0.82	1.63	5832	4373	4.07	2.26
INVE075	14.88	18.3	10.48	13.46	4.4	4.84	2.11	4.39	0.73	1.01	8792	6460	3.81	2.77
INVE076	15.67	16.74	8.57	8.77	7.1	7.97	2.54	3.83	0.73	0.93	7624	6019	4.39	3.12
INVE077	31.7	37.1	20.6	23.34	11.1	13.76	4.45	5.36	1.11	1.36	7168	4852	7.4	7.21
INVE078	18.54	23.73	6.32	7.85	12.22	15.88	2.32	3.15	0.38	0.39	8842	6736	5.92	6.16
INVE079	15.81	21.01	10.75	12.78	5.06	8.23	2.46	3.9	0.61	1.54	6508	5283	6.31	4.02
INVE080	13.11	15.76	7.18	8.78	5.93	6.98	3.08	4.69	0.51	0.78	8212	7178	6.4	3.24
INVE081	23.96	28.6	11.76	16.14	12.2	12.46	3.99	8.16	1.2	1.89	5206	3433	4.77	NA
INVE082	16.96	24.71	10.81	17.7	6.15	7.01	2.28	5.11	0.89	1.45	5439	5212	2.63	NA
INVE083	18.34	23.17	11.85	16.72	6.49	6.45	3.02	4.47	0.74	1.53	8060	7833	5.79	NA
INVE084	17.43	23.48	10.54	15.44	6.89	8.04	2.12	4.46	0.73	1.21	5751	4780	3.71	NA
INVE085	14.24	17.44	9.43	11.94	4.81	5.5	2.64	5.1	0.82	1.58	8222	8262	2.18	NA
INVE086	27.64	30.36	18.95	21.35	8.69	9.01	3.69	6.58	1.04	1.49	4327	3935	5.65	NA
INVE087	27.26	30.33	19.63	20.96	7.63	9.37	5.26	9.54	1.02	1.5	5386	4367	3.2	NA
INVE088	26.21	27.66	18.95	19.92	7.26	7.74	4.74	7.62	1.26	2.08	7712	8673	4.7	NA
INVE089	18.29	22.51	12.11	15.45	6.18	7.06	5.8	10.35	1.12	1.34	4798	4264	2.77	1.83
INVE090	49.89	49.96	41.72	40.38	8.17	9.58	4.1	5.67	4.68	6.11	5515	3995	3.61	2.74
INVE091	20.04	22.76	10.26	13.18	9.78	9.58	2.06	3.09	0.76	1.16	8924	9794	4.19	2.09
INVE092	11.98	16.79	7.12	10.8	4.86	5.99	3.54	5.83	0.24	0.82	10195	9389	1.7	1.13
INVE093	16.54	21.19	10.64	13.95	5.9	7.24	2.57	3.93	1	NA	6576	6025	4.48	2.69
INVE094	22.97	28.78	16.1	20.12	6.87	8.66	1.89	3.38	1.39	1.88	5841	4851	6.58	4.69
INVE095	23.74	24.27	11.82	14.66	11.92	9.61	4.98	8.83	0.95	1.22	4032	4256	3.93	4.03
INVE096	26.97	31.18	17.85	21.06	9.12	10.12	1.5	2.81	1.27	1.93	6857	7191	3.36	2.63
INVE097	14.05	20.12	9.53	15	4.52	5.12	1.93	4.04	0.84	1.44	5268	4103	3.48	2.83
INVE098	21.89	29.17	14.85	20.03	7.04	9.14	4.68	7.32	0.85	1	6963	6195	5.21	2.59
INVE099	18.57	24.97	10.89	13.37	7.68	11.6	1.66	3.75	0.82	1.1	5883	5701	4.23	3.28
INVE100	7.38	10.79	4.65	6.43	2.73	4.36	2.02	3.59	0.29	0.87	8575	12156	9.75	1.43
INVE101	21.49	25.22	16.43	19.39	5.06	5.83	3.16	4.82	0.93	1.82	7116	7146	3.62	2.39
INVE102	25.37	28.96	10.62	13.16	14.75	15.8	3	4.15	0.51	0.83	7105	6675	5.28	4.14
INVE103	15.02	18.68	10.5	13.3	4.52	5.38	3.82	5.54	0.72	0.86	6804	6425	2.79	1.97
INVE104	17.8	19.47	13.72	15.11	4.08	4.36	3.38	4.3	0.81	1.25	4773	4454	5.46	4.01
INVE105	40.36	39.26	23.39	21.86	16.97	17.4	5.65	6.31	2.01	3.09	6928	5595	3.69	NA
INVE106	19.59	30.7	12.65	19.36	6.94	11.34	3.57	5.96	0.79	1.58	6072	4206	6.56	5.68
INVE107	22.15	23.46	12.63	14.04	9.52	9.42	5.18	6.58	0.88	1.22	8540	6937	8.76	9.01
INVE108	22.9	27.25	15.13	18.98	7.77	8.27	3.74	5.04	0.91	0.98	9414	8630	3.55	3.73
INVE109	12.83	15.16	7.07	9.49	5.76	5.67	1.74	2.62	0.52	1.14	6507	5183	2.52	2.81
INVE110	9.65	11.09	6.95	8.41	2.7	2.68	2.56	2.94	0.52	1.17	8997	7715	0.87	1.42
INVE111	20.32	24.54	12.82	16.03	7.5	8.51	2.73	3.64	0.54	0.7	7498	6405	2.54	3.61
INVE112	11.52	14.25	9.83	11.65	1.69	2.6	6	7.63	0.69	1.02	6754	7737	3.13	2.13
INVE113	23.91	25.4	17.19	17.94	6.72	7.46	3.11	3.95	1.11	1.45	7670	5172	3.03	2.31
