# Supplementary material for: Epigenetic immune monitoring for COVID-19 disease course prognosis
Source: Front Immunol. 2023 Mar 14;14:1107900. doi: 10.3389/fimmu.2023.1107900 (PMC10043382; doi:10.3389/fimmu.2023.1107900)
Supplement: Supplementary file 2 [file DataSheet_2.zip › raw_data/RAWDATA_Table2_DBS_vs_Vein.xlsx]

## Sheet: Tabelle1
Donor	Sex	CD3_DBS	CD3_Venous	CD8_DBS	CD8_Venous	BLC_DBS	BLC_Venous	CD4_DBS	CD4_Venous	FOXP3_DBS	FOXP3_Venous	NK_DBS	NK_Venous
1	m	18.41	21.73	5.45	8.09	3.67	3.04	12.96	13.64	1.35	0.97	3.82	6.65
2	f	26.41	29.51	6.99	6.88	5.76	5.48	19.42	22.63	2.11	1.92	5.14	3.22
3	f	20.73	21.87	6.02	5.3	2.65	3.12	14.71	16.57	0.8	1.66	1.7	1.31
4	f	23.45	24.98	7.64	8.67	2.73	3.21	15.81	16.31	1.29	1.19	5.82	5.4
5	f	25.42	28.92	6.78	8.96	4.13	4.76	18.64	19.96	1.1	1.19	4.23	3.41
6	f	16.37	16.65	3.61	3.82	2.3	2.94	12.76	12.83	1.23	0.82	1.12	0.75
8	m	22.86	29.69	3.28	4.08	7.23	5.69	19.58	25.61	2.02	1.61	4.11	2.58
9	f	23.78	26.7	9.24	10.21	2.43	2.67	14.54	16.49	1.33	1.38	4.98	4.89
10	f	19.63	21.92	5.04	4.9	2.45	2.61	14.59	17.02	1.29	1.32	4.27	5.48
11	f	26.94	22.62	8.44	7.02	4.31	3.5	18.5	15.6	2.14	1.19	4.72	4.2
12	m	28	27.06	6.21	8.44	6.64	6.03	21.79	18.62	0.9	0.96	5.3	6.63
13	f	24.99	29.87	7.82	8.64	6.6	7.24	17.17	21.23	2.12	2.13	2.92	3.77
14	m	29.28	27.8	6.77	6.98	4.65	4.66	22.51	20.82	1.3	1.12	5.68	5.18
15	m	14.88	16.23	3.34	3.86	3.3	4.35	11.54	12.37	0.45	1.12	4.85	4.98
16	w	25.56	28.6	6.86	8.2	7.89	9.61	18.7	20.4	2.24	2.55	4.85	4.34
17	m	35.53	40.51	10.08	12.05	3.9	3.83	25.45	28.46	1.5	2.38	7.32	7.98
18	m	36.21	39.15	9.49	9.8	14.69	14.41	26.72	29.35	2.22	3	6.01	8
19	m	36.75	34.07	7.82	6.04	7.22	6.61	28.93	28.03	2.17	2.34	3.99	3.04
20	m	31.87	24.77	7.35	5.07	5.12	4.25	24.52	19.7	0.93	1.49	9.7	8.76
21	f	24.83	18.49	4.96	3.35	2.77	2.35	19.87	15.14	0.88	1.07	3.72	3.97
22	f	17.39	15.93	5.54	5.7	1.79	2.12	11.85	10.23	1.69	1.37	2.2	2.25
23	f	16.79	15.21	3.65	3.61	3.99	3.06	13.14	11.6	1.45	1.06	2.74	3.11
24	f	30.71	34.25	12.17	12.09	8.33	8.4	18.54	22.16	2.39	2.29	7.83	6.72
26	f	19.04	22.94	3.88	4.24	5.76	6.81	15.16	18.7	1.6	2.11	1.4	0.97
27	f	24.69	20.67	4.81	5.57	3.01	3.12	19.88	15.1	1.06	1.83	3.02	2.61
