# Supplementary material for: Epigenetic immune monitoring for COVID-19 disease course prognosis
Source: Front Immunol. 2023 Mar 14;14:1107900. doi: 10.3389/fimmu.2023.1107900 (PMC10043382; doi:10.3389/fimmu.2023.1107900)
Supplement: Supplementary file 2 [file DataSheet_2.zip › raw_data/RAWDATA_Table3_Cohorts.xlsx]

## Sheet: Tabelle1
SampleID	Cohort	Patient	Visit	Sex	Age	Remdesivir-treated	Tocilizumab-treated	Antibiotics	Other_treatments	Underlying_disease	Grade	Outcome	CD3	LNR	CD4	CD8	BLC	NK	FOXP3	nGRC	mBLC	nBLC
COVI0001	Bochum	CoV1	V001	male	48	no	no	yes	NA	Parkinson's disease	moderate	Survived	12.88	0.366499	6.97	5.91	3.7	7.4	0.38	65.43	1.3	2.32
COVI0002	Bochum	CoV3	V001	female	85	no	no	yes	NA	Complicative: Super infection, septic poisoning. None.	moderate	Survived	19.34	0.538039	12	7.34	2.34	8.66	0.82	56.39	1.83	0.76
COVI0003	Bochum	CoV4	V001	female	57	no	no	yes	NA	Arterial hypertonia, bronchial asthma, amyotrophic lateral sclerosis	moderate	Survived	15.73	0.347964	9.52	6.21	2.34	5	1.46	66.3	0.8	1.29
COVI0004	Bochum	CoV5	V001	female	47	no	no	yes	NA	Bronchial asthma	moderate	Survived	28.63	0.745543	16.23	12.4	4.08	10.36	1.28	57.77	1.27	2.31
COVI0005	Bochum	CoV6	V001	male	73	no	no	no	NA	Arterial hypertonia	moderate	Survived	11.05	0.331118	8.64	2.41	3.83	6.05	0.45	63.21	1.8	1.4
COVI0006	Bochum	CoV7	V001	male	41	no	no	no	NA	None	moderate	Survived	51.15	1.99617	21.28	29.87	2.05	14.59	NA	33.96	2.68	0.91
COVI0007	Bochum	CoV2	V002	female	68	no	no	yes	NA	Stroke with hemiparesis, spinal stenosis	moderate	Survived	7.35	0.459819	4.3	3.05	0.73	12.29	0.98	44.3	0.81	0.87
COVI0008	Bochum	CoV8	V001	male	82	no	no	yes	NA	Arterial hypertonia	moderate	Survived	11.36	0.423687	9.04	2.32	3.05	9.63	0.56	56.74	1.13	1.01
COVI0009	Bochum	CoV3	V002	female	85	no	no	yes	NA	Complicative: Super infection, septic poisoning. None.	severe	Survived	11.68	0.399792	7.21	4.47	3.91	7.53	0.93	57.83	2.43	0.89
COVI0010	Bochum	CoV4	V002	female	57	no	no	yes	NA	Arterial hypertonia, bronchial asthma, amyotrophic lateral sclerosis	moderate	Survived	17.4	0.39984	10.64	6.76	1.64	5.95	1.78	62.5	0.64	0.78
COVI0011	Bochum	CoV8	V002	male	82	no	no	yes	NA	Arterial hypertonia	moderate	Survived	7.13	0.196981	5.87	1.26	1.18	6.96	0.32	77.52	0.85	0.44
COVI0012	Bochum	CoV9	V001	male	78	no	no	yes	NA	Coronary vessel disease, hip endoprosthesis	critical	NA	15.99	0.398214	14.05	1.94	4.81	5.96	0.26	67.2	1.45	1.62
COVI0013	Bochum	CoV10	V001	male	56	no	no	yes	NA	None	moderate	Survived	14.55	0.370798	9.98	4.57	4.37	6.12	0.8	67.53	2.54	0.94
COVI0014	Bochum	CoV11	V001	male	85	no	no	yes	NA	Coronary vessel disease, diabetes mellitus type 2, arterial hypertonia	critical	Deceased	10.67	0.25461	8.08	2.59	2.06	6.05	0.38	73.76	1.34	1.42
COVI0015	Bochum	CoV14	V001	female	91	no	no	yes	NA	Arterial hypertonia	severe	Survived	13.86	0.422427	11.81	2.05	1.42	13.2	0.68	67.42	0.77	0.92
COVI0016	Bochum	CoV15	V001	male	55	no	no	yes	NA	Arterial hypertonia	severe	Survived	25.85	0.813613	17.3	8.55	8.14	7.13	1.01	50.54	2.39	4.86
COVI0017	Bochum	CoV16	V001	male	60	no	no	no	NA	Arterial hypertonia	moderate	Survived	20.77	0.646376	13.75	7.02	3.62	10.12	0.85	53.39	1.97	1.27
COVI0018	Bochum	CoV3	V003	female	85	no	no	yes	NA	Complicative: Super infection, septic poisoning. None.	severe	Survived	6.03	0.174523	3.9	2.13	1.86	4.55	0.42	71.28	1.39	0.54
COVI0019	Bochum	CoV8	V003	male	82	no	no	yes	NA	Arterial hypertonia	moderate	Survived	14.45	0.367186	11.96	2.49	4.44	7.72	0.75	72.47	2.9	1.11
COVI0020	Bochum	CoV14	V002	female	91	no	no	yes	NA	Arterial hypertonia	moderate	Survived	11.78	0.339644	10.14	1.64	1.67	7.18	1.17	60.74	1.36	1.04
COVI0021	Bochum	CoV17	V001	male	57	no	no	yes	NA	Diabetes mellitus type 2, (coronary) 3-vessel disease	moderate	Survived	14.07	0.359084	11.12	2.95	4.82	5.56	0.57	68.09	3.51	2.09
COVI0022	Bochum	CoV18	V001	male	69	no	no	yes	NA	(Coronary) 3-vessel disease, diabetes mellitus type 1, chronic kidney insufficiency	severe	Survived	11.52	0.355598	8.29	3.23	1.81	5.41	0.51	52.7	1.73	0.76
COVI0023	Bochum	CoV12	V002	female	81	no	no	yes	NA	Hysterectomy due to carcinoma, diabetes mellitus type 2, anxiety disorder	severe	Survived	30.03	1.01515	23.75	6.28	4.82	9.38	1.99	43.57	2.15	2.54
COVI0024	Bochum	CoV13	V002	male	81	no	no	yes	NA	Infrarenal abdominal aortic aneurysm, atrial fibrillation, cardiac insufficiency	severe	NA	5.81	0.237453	4.08	1.73	2.92	7.64	NA	68.94	2.34	2.68
COVI0025	Bochum	CoV16	V002	male	60	no	no	no	NA	Arterial hypertonia	moderate	Survived	17.54	0.551109	11.36	6.18	4.1	8.66	1.46	54.98	1.67	1.6
COVI0026	Bochum	CoV10	V003	male	56	no	no	yes	NA	None	moderate	Survived	14.25	0.351658	10.05	4.2	2.68	6.29	0.7	66.03	1.52	0.73
COVI0027	Bochum	CoV18	V002	male	69	no	no	yes	NA	(Coronary) 3-vessel disease, diabetes mellitus type 1, chronic kidney insufficiency	moderate	Survived	9.99	0.258743	6.87	3.12	2.61	5.6	0.34	70.34	2.06	1
COVI0028	Bochum	CoV13	V003	male	81	no	no	yes	NA	Infrarenal abdominal aortic aneurysm, atrial fibrillation, cardiac insufficiency	moderate	NA	5.22	0.212772	3.77	1.45	3.81	6.13	0.32	71.25	2.4	2.49
COVI0029	Bochum	CoV15	V003	male	55	no	no	yes	NA	Arterial hypertonia	moderate	Survived	20.02	0.711153	13.79	6.23	8.13	5.9	0.97	47.88	2.37	4.48
COVI0030	Bochum	CoV16	V003	male	60	no	no	no	NA	Arterial hypertonia	moderate	Survived	15.38	0.403336	10.13	5.25	3.36	7.13	1.1	64.14	1.46	1.28
COVI0031	Bochum	CoV19	V001	male	76	no	no	no	NA	Small-cell carcinoma	moderate	Deceased	9.46	0.207467	6.56	2.9	0.84	5.87	0.31	77.94	0.84	0.44
COVI0032	Bochum	CoV20	V001	female	80	no	no	yes	NA	Breast cancer with cerebral metastasis, diabetes mellitus type 2	moderate	Deceased	2.92	0.103022	2.02	0.9	0.78	3.63	0.45	71.15	0.84	0.29
COVI0033	Bochum	CoV21	V001	female	57	no	no	yes	NA	Carcinoma of the tongue base, tuberous sclerosis, pulmonary emphysema	severe	Survived	5.42	0.140735	3.98	1.44	1.21	6.54	0.79	93.58	1.28	0.94
COVI0034	Bochum	CoV22	V001	female	83	no	no	yes	NA	Arterial hypertonia, Atrial fibrillation, cardiac insufficiency	severe	Survived	24.48	0.84795	18.26	6.22	12.61	7.58	1.66	52.68	6.75	2
COVI0035	Bochum	CoV23	V001	female	64	no	no	no	NA	Esophagus carcinoma with osseous metastasis (palliative)	moderate	Survived	8.07	0.176652	4.37	3.7	0.62	6.76	NA	87.46	0.9	0.4
COVI0036	Bochum	CoV24	V001	female	83	no	no	no	NA	Arterial hypertonia, Atrial fibrillation	moderate	Survived	17.37	0.388874	11.8	5.57	1.88	9.06	1.78	72.8	1.76	1.36
COVI0037	Bochum	CoV25	V001	female	79	no	no	yes	NA	Bronchial carcinoma with osseous metastasis (doubtful), chronic obstructive pulmonary disease (COPD), chronic kidney insufficiency, diabetes mellitus type 2	moderate	NA	16.57	0.41091	8.81	7.76	0.46	7.3	NA	59.21	0.9	0.41
COVI0038	Bochum	CoV26	V001	male	88	no	no	yes	NA	Arterial hypertonia	moderate	Survived	17.62	0.432069	10.05	7.57	0.99	6.45	0.58	58	1.29	0.33
COVI0039	Bochum	CoV18	V003	male	69	no	no	yes	NA	(Coronary) 3-vessel disease, diabetes mellitus type 1, chronic kidney insufficiency	severe	Survived	9.39	0.320045	7.21	2.18	2.79	7.81	0.24	62.46	1.65	0.85
COVI0040	Bochum	CoV27	V001	female	61	no	no	no	NA	Glioblastoma	moderate	Survived	38.8	1.49214	24.73	14.07	1.97	9.56	2.05	33.73	2.07	0.93
COVI0041	Bochum	CoV29	V001	female	65	no	no	yes	NA	Bronchial carcinoma, deep vein thrombosis	moderate	NA	7.19	0.19253	5.3	1.89	0.63	4.19	NA	62.38	0.76	0.37
COVI0042	Bochum	CoV30	V001	male	87	no	no	yes	NA	Chronic obstructive pulmonary disease (COPD), coronary vessel disease, peripheral arterial disease, V.a. mesothelioma, diabetes mellitus type 2, Z.n. apoplexy, chronic kidney insufficiency	severe	Survived	7.37	0.168097	3.9	3.47	0.3	4.47	NA	72.22	0.43	0.36
COVI0043	Bochum	CoV31	V001	male	87	no	no	no	NA	Melanoma with cerebral metastasis (palliative)	moderate	Survived	3.55	0.142305	2.68	0.87	0.5	3.32	0.27	51.79	0.42	0.72
COVI0044	Bochum	CoV32	V001	male	79	no	no	NA	NA	NA	critical	NA	15.61	0.38953	10.71	4.9	2.77	4.24	0.58	58.07	0.77	1.64
COVI0045	Bochum	CoV19	V002	male	76	no	no	no	NA	Small-cell carcinoma	critical	Deceased	5.18	0.145523	2.74	2.44	0.47	4.41	0.18	69.13	0.62	0.35
COVI0046	Bochum	CoV20	V002	female	80	no	no	yes	NA	Breast cancer with cerebral metastasis, diabetes mellitus type 2	critical	Deceased	3.67	0.10674	1.86	1.81	1.05	4.07	0.53	82.35	0.97	0.31
COVI0047	Bochum	CoV21	V002	female	57	no	no	yes	NA	Carcinoma of the tongue base, tuberous sclerosis, pulmonary emphysema	critical	Survived	6.62	0.19068	4.29	2.33	2.05	5.16	0.96	72.53	2.2	0.97
COVI0048	Bochum	CoV22	V002	female	83	no	no	yes	NA	Arterial hypertonia, Atrial fibrillation, cardiac insufficiency	severe	Survived	23.88	0.768647	16.59	7.29	9.32	7.3	1.18	52.69	4.13	1.8
COVI0049	Bochum	CoV23	V002	female	64	no	no	no	NA	Esophagus carcinoma with osseous metastasis (palliative)	severe	Survived	4.16	0.11081	1.84	2.32	0.42	4.42	0.34	81.22	0.66	0.27
COVI0050	Bochum	CoV24	V002	female	83	no	no	no	NA	Arterial hypertonia, Atrial fibrillation	moderate	Survived	6.38	0.2	3.06	3.32	1.6	6.6	0.81	72.9	1.14	0.66
COVI0051	Bochum	CoV25	V002	female	79	no	no	yes	NA	Bronchial carcinoma with osseous metastasis (doubtful), chronic obstructive pulmonary disease (COPD), chronic kidney insufficiency, diabetes mellitus type 2	severe	NA	10.99	0.288502	6.71	4.28	0.57	6.18	0.83	61.49	0.77	0.63
COVI0052	Bochum	CoV26	V002	male	88	no	no	yes	NA	Arterial hypertonia	moderate	Survived	33.99	0.801025	16.18	17.81	1.64	8.13	1.48	54.63	2.15	0.43
COVI0053	Bochum	CoV43	V001	male	79	no	no	no	NA	Diabetes mellitus type 2, Arterial hypertonia, neuroendocrine pankreatic tumour	moderate	Survived	17.76	0.456645	7.7	10.06	0.79	7.15	NA	56.28	1.3	1.17
COVI0054	Bochum	CoV44	V001	female	51	no	no	no	NA	Bronchial asthma	moderate	Survived	5.57	0.16189	3.82	1.75	2.06	4.57	0.77	75.36	0.87	0.94
COVI0055	Bochum	CoV27	V002	female	61	no	no	no	NA	Glioblastoma	moderate	Survived	23.2	0.642029	13.4	9.8	2.07	7.39	1.88	50.87	1.63	0.69
COVI0056	Bochum	CoV28	V002	male	64	no	no	yes	NA	Crohn's disease	critical	Survived	5.97	0.159262	4.22	1.75	0.62	3.77	0.26	65.05	0.73	0.36
COVI0057	Bochum	CoV29	V002	female	65	no	no	yes	NA	Bronchial carcinoma, deep vein thrombosis	severe	NA	14.89	0.437703	8.07	6.82	0.68	6	1.76	49.28	0.66	0.53
COVI0058	Bochum	CoV30	V002	male	87	no	no	yes	NA	Chronic obstructive pulmonary disease (COPD), coronary vessel disease, peripheral arterial disease, V.a. mesothelioma, diabetes mellitus type 2, Z.n. apoplexy, chronic kidney insufficiency	severe	Survived	10.93	0.367546	7.53	3.4	1.63	5.13	0.87	48.13	0.92	1.6
COVI0059	Bochum	CoV31	V002	male	87	no	no	no	NA	Melanoma with cerebral metastasis (palliative)	moderate	Survived	34.57	0.828672	23.66	10.91	3.26	4.54	1.74	51.13	1.85	1.91
COVI0060	Bochum	CoV43	V002	male	79	no	no	no	NA	Diabetes mellitus type 2, Arterial hypertonia, neuroendocrine pankreatic tumour	moderate	Survived	14.9	0.337596	7.65	7.25	0.48	5.74	0.92	62.56	0.88	1.22
COVI0061	Bochum	CoV45	V001	male	64	no	no	yes	NA	Diabetes mellitus type 2, coronary vessel disease, carcinoma of the tongue base	severe	Survived	7.14	0.203696	4.21	2.93	1.26	5.82	0.48	69.81	1.13	0.66
COVI0062	Bochum	CoV21	V003	female	57	no	no	yes	NA	Carcinoma of the tongue base, tuberous sclerosis, pulmonary emphysema	severe	Survived	4.34	0.126665	2.78	1.56	0.67	5.83	0.68	85.58	0.77	1.2
COVI0063	Bochum	CoV22	V003	female	83	no	no	yes	NA	Arterial hypertonia, Atrial fibrillation, cardiac insufficiency	moderate	Survived	18.67	0.464796	12.99	5.68	3.18	6.8	1.46	61.64	1.37	1.03
COVI0064	Bochum	CoV23	V003	female	64	no	no	no	NA	Esophagus carcinoma with osseous metastasis (palliative)	moderate	Survived	14.8	0.345845	4.03	10.77	0.75	6.01	NA	62.34	0.82	0.65
COVI0065	Bochum	CoV24	V003	female	83	no	no	no	NA	Arterial hypertonia, Atrial fibrillation	moderate	Survived	15.24	0.428524	10.85	4.39	4.17	6.28	1.22	59.95	2.68	1.1
COVI0066	Bochum	CoV25	V003	female	79	no	no	yes	NA	Bronchial carcinoma with osseous metastasis (doubtful), chronic obstructive pulmonary disease (COPD), chronic kidney insufficiency, diabetes mellitus type 2	moderate	NA	8.05	0.205562	4.41	3.64	0.48	6.18	0.88	71.56	0.82	0.41
COVI0067	Bochum	CoV26	V003	male	88	no	no	yes	NA	Arterial hypertonia	moderate	Survived	21.38	0.497515	10.27	11.11	1.19	5.46	1.05	56.34	1.33	0.36
COVI0068	Bochum	CoV46	V001	male	80	no	no	yes	NA	Chronic kidney insufficiency, diabetes mellitus type 2, atrial fibrillation, Cardiac insufficiency	severe	NA	9.07	0.185041	6.56	2.51	0.23	5.89	0.26	82.09	0.59	0.25
COVI0069	Bochum	CoV47	V001	female	57	no	no	yes	NA	None	moderate	Survived	13.5	0.339211	6.73	6.77	2	6.43	0.82	64.65	1.47	1.24
COVI0070	Bochum	CoV48	V001	female	69	no	no	yes	NA	Squamous cell carcinoma, lichen planus	moderate	Survived	8.69	0.204678	3.75	4.94	2.41	4.74	0.73	77.39	0.83	1.74
COVI0071	Bochum	CoV49	V001	female	56	no	no	yes	NA	Bronchial carcinoma, Epilepsy, chronic obstructive pulmonary disease (COPD), nicotine abuse	severe	Survived	10.64	0.237172	4.69	5.95	0.69	5.91	0.71	72.69	1.17	0.37
COVI0072	Bochum	CoV28	V003	male	64	no	no	yes	NA	Crohn's disease	severe	Survived	4.22	0.138505	3	1.22	0.45	4.15	0.17	63.68	0.52	0.27
COVI0073	Bochum	CoV30	V003	male	87	no	no	yes	NA	Chronic obstructive pulmonary disease (COPD), coronary vessel disease, peripheral arterial disease, V.a. mesothelioma, diabetes mellitus type 2, Z.n. apoplexy, chronic kidney insufficiency	severe	Survived	9.84	0.298689	7.05	2.79	0.87	5.7	0.48	54.94	0.67	1.17
COVI0074	Bochum	CoV31	V003	male	87	no	no	no	NA	Melanoma with cerebral metastasis (palliative)	moderate	Survived	32.73	0.79296	20.17	12.56	2.19	6.98	1.58	52.84	1.58	1.72
COVI0075	Bochum	CoV45	V002	male	64	no	no	yes	NA	Diabetes mellitus type 2, coronary vessel disease, carcinoma of the tongue base	severe	Survived	10.4	0.312596	6.09	4.31	0.86	7.03	NA	58.51	1.3	0.71
COVI0076	Bochum	CoV50	V001	female	43	no	no	no	NA	Dilated cardiomyopathy, vulvar carcinoma	severe	NA	30.42	0.808799	20.9	9.52	2.95	5.97	1.97	48.64	1.52	1.35
COVI0077	Bochum	CoV27	V003	female	61	no	no	no	NA	Glioblastoma	moderate	Survived	14.94	1.06066	9.12	5.82	1.21	6.93	1.04	21.76	0.77	0.53
COVI0078	Bochum	CoV47	V002	female	57	no	no	yes	NA	None	moderate	Survived	13.11	0.340257	6.98	6.13	2.31	5.22	0.97	60.66	1.21	1.9
COVI0079	Bochum	CoV48	V002	female	69	no	no	yes	NA	Squamous cell carcinoma, lichen planus	moderate	Survived	12.24	0.317044	5.71	6.53	3.51	5.14	0.77	65.89	1.06	2.23
COVI0080	Bochum	CoV49	V002	female	56	no	no	yes	NA	Bronchial carcinoma, Epilepsy, chronic obstructive pulmonary disease (COPD), nicotine abuse	moderate	Survived	14.93	0.394073	7.36	7.57	1.61	6.73	1.08	59.05	1.4	0.45
COVI0081	Bochum	CoV51	V001	female	75	no	no	no	NA	Bronchial carcinoma	moderate	NA	6.09	0.207909	3.47	2.62	2.62	3.33	0.8	57.91	1.7	0.89
COVI0082	Bochum	CoV45	V003	male	64	no	no	yes	NA	Diabetes mellitus type 2, coronary vessel disease, carcinoma of the tongue base	moderate	Survived	4.17	0.183379	2.46	1.71	2.71	3.91	0.75	58.84	2.35	0.74
COVI0083	Bochum	CoV47	V003	female	57	no	no	yes	NA	None	moderate	Survived	10.91	0.291519	6.12	4.79	2.01	4.3	0.97	59.07	1.31	1.31
COVI0084	Bochum	CoV50	V002	female	43	no	no	no	NA	Dilated cardiomyopathy, vulvar carcinoma	moderate	NA	20.42	0.612305	14.05	6.37	6.12	4.51	1.48	50.71	3	2.45
COVI0085	Bochum	CoV51	V002	female	75	no	no	no	NA	Bronchial carcinoma	moderate	NA	4.98	0.167851	3.46	1.52	4.01	3.53	0.93	74.59	2.28	0.98
COVI0086	Bochum	CoV52	V001	male	91	no	no	yes	NA	Complicative: non-ST-segment elevation myocardial infarction, coronary vessel disease, arterial hypertonia	severe	Deceased	10	0.283446	5.95	4.05	1.79	6.6	0.4	64.88	0.87	0.87
COVI0087	Bochum	CoV48	V003	female	69	no	no	yes	NA	Squamous cell carcinoma, lichen planus	moderate	Survived	12.57	0.366211	6.82	5.75	6.04	4.41	0.79	62.86	1.46	3.61
COVI0088	Bochum	CoV49	V003	female	56	no	no	yes	NA	Bronchial carcinoma, Epilepsy, chronic obstructive pulmonary disease (COPD), nicotine abuse	moderate	Survived	33.24	0.958898	17.02	16.22	1.09	8.83	NA	45.01	1.95	0.6
COVI0089	Bochum	CoV56	V001	male	62	no	no	yes	NA	Arterial hypertonia, diabetes mellitus type 2, coronary vessel disease, nicotine abuse	moderate	Survived	21.27	0.542021	17.82	3.45	3.49	5.23	1.41	55.33	0.82	1.98
COVI0090	Bochum	CoV50	V003	female	43	no	no	no	NA	Dilated cardiomyopathy, vulvar carcinoma	moderate	NA	20.9	0.554517	13.78	7.12	3.73	3.85	NA	51.36	1.48	2.32
COVI0091	Bochum	CoV51	V003	female	75	no	no	no	NA	Bronchial carcinoma	severe	NA	4.71	0.110988	2.89	1.82	1.48	2.8	0.84	81	1.13	0.51
COVI0092	Bochum	CoV3	V004	female	85	no	no	yes	NA	Complicative: Super infection, septic poisoning. None.	moderate	Survived	8.65	0.25215	4.57	4.08	1.91	4.98	0.73	61.63	1.4	0.57
COVI0093	Bochum	CoV56	V002	male	62	no	no	yes	NA	Arterial hypertonia, diabetes mellitus type 2, coronary vessel disease, nicotine abuse	moderate	Survived	22.86	0.529002	18.77	4.09	3.14	4.37	1.04	57.41	1.13	1.81
COVI0094	Bochum	CoV57	V001	female	37	no	no	yes	NA	Infantile brain damage, Seronegative arthritis, Epilepsy	moderate	Survived	11.23	0.339716	8.69	2.54	1.87	7.48	0.77	60.58	1.05	1.22
COVI0095	Bochum	CoV58	V001	female	34	no	no	no	NA	Chronic pain syndrome, Hashimoto thyreoiditis	moderate	Survived	42.33	1.67237	12.9	29.43	2.42	4.1	0.91	29.21	1.21	1.49
COVI0096	Bochum	CoV58	V002	female	34	no	no	no	NA	Chronic pain syndrome, Hashimoto thyreoiditis	moderate	Survived	40.07	1.48052	16.01	24.06	2.44	3.86	1.39	31.32	1	2.16
COVI0097	Bochum	CoV61	V001	female	83	no	no	no	NA	Malignant facial tumour	moderate	NA	11.89	0.344815	7.64	4.25	1.15	6.48	1.47	56.61	0.72	0.91
COVI0098	Bochum	CoV15	V004	male	55	no	no	yes	NA	Arterial hypertonia	moderate	Survived	21.88	0.882465	13.85	8.03	6.06	4.57	1.23	36.84	2.03	3.43
COVI0099	Bochum	CoV62	V001	female	87	no	no	no	NA	Complicative: transient ischaemic attack, posterior myocardial infarction, atrial fibrillation, arterial hypertonia	severe	Survived	10.36	0.331877	7.81	2.55	2.63	6	1.84	57.22	1.12	1.23
COVI0100	Bochum	CoV18	V004	male	69	no	no	yes	NA	(Coronary) 3-vessel disease, diabetes mellitus type 1, chronic kidney insufficiency	moderate	Survived	11.89	0.312574	7.51	4.38	1.87	4.76	0.6	59.25	1.59	1.04
COVI0101	Bochum	CoV57	V003	female	37	no	no	yes	NA	Infantile brain damage, Seronegative arthritis, Epilepsy	moderate	Survived	17.82	0.625593	13.99	3.83	3.48	7.69	1.47	46.34	1.47	1.76
COVI0102	Bochum	CoV58	V003	female	34	no	no	no	NA	Chronic pain syndrome, Hashimoto thyreoiditis	moderate	Survived	34.79	1.56422	16.02	18.77	3.85	3.5	1.86	26.94	0.97	2.43
COVI0103	Bochum	CoV61	V002	female	83	no	no	no	NA	Malignant facial tumour	moderate	NA	13.43	0.377429	7.76	5.67	1.12	7.79	1.36	59.19	0.81	0.82
COVI0104	Bochum	CoV63	V001	male	73	no	no	yes	NA	Chronic kidney insufficiency, coronary vessel disease, diabetes mellitus type 2, arterial hypertonia	severe	NA	17.76	0.49465	7.18	10.58	1.52	8.46	0.6	56.08	0.91	1.79
COVI0105	Bochum	CoV64	V001	female	29	no	no	no	NA	Liver and kidney transplantation	moderate	Survived	20.87	0.494386	13.44	7.43	2.12	4.75	0.99	56.11	1.1	0.84
COVI0106	Bochum	CoV62	V002	female	87	no	no	no	NA	Complicative: transient ischaemic attack, posterior myocardial infarction, atrial fibrillation, arterial hypertonia	severe	Survived	6.1	0.182636	4.74	1.36	1.47	5.22	0.92	70.03	0.65	0.71
COVI0107	Bochum	CoV61	V003	female	83	no	no	no	NA	Malignant facial tumour	moderate	NA	13.51	0.31628	9.57	3.94	1.13	6.07	1.78	65.48	0.84	1.02
COVI0108	Bochum	CoV62	V003	female	87	no	no	no	NA	Complicative: transient ischaemic attack, posterior myocardial infarction, atrial fibrillation, arterial hypertonia	severe	Survived	4.36	0.132927	3	1.36	0.77	4.03	0.94	68.91	0.49	0.5
COVI0109	Bochum	CoV63	V002	male	73	no	no	yes	NA	Chronic kidney insufficiency, coronary vessel disease, diabetes mellitus type 2, arterial hypertonia	moderate	NA	11.25	0.255585	5.44	5.81	1.29	5.65	NA	71.17	0.8	1.64
COVI0110	Bochum	CoV65	V001	female	63	no	no	yes	NA	Diabetes mellitus type 2, obesity	moderate	NA	20.5	0.601827	13.8	6.7	3.9	9.2	1.85	55.83	1.92	2.44
COVI0111	Bochum	CoV66	V001	female	73	no	no	yes	NA	None	critical	NA	7.44	0.222191	4.23	3.21	3.4	4.94	0.39	71.02	1.43	2.3
COVI0112	Bochum	CoV21	V004	female	57	no	no	yes	NA	Carcinoma of the tongue base, tuberous sclerosis, pulmonary emphysema	moderate	Survived	4.66	0.122304	2.37	2.29	0.31	4.16	0.48	74.65	0.58	0.9
COVI0113	Bochum	CoV29	V004	female	65	no	no	yes	NA	Bronchial carcinoma, deep vein thrombosis	moderate	NA	13.48	0.392746	6.78	6.7	0.98	5.68	1.32	51.28	0.89	0.74
COVI0114	Bochum	CoV63	V003	male	73	no	no	yes	NA	Chronic kidney insufficiency, coronary vessel disease, diabetes mellitus type 2, arterial hypertonia	moderate	NA	8.83	0.222905	4.02	4.81	0.88	5.16	0.28	66.71	0.54	1.16
COVI0115	Bochum	CoV65	V002	female	63	no	no	yes	NA	Diabetes mellitus type 2, obesity	moderate	NA	15.94	0.453508	10.53	5.41	5.47	7.61	1.63	63.99	2.23	1.65
COVI0116	Bochum	CoV66	V002	female	73	no	no	yes	NA	None	critical	NA	27.26	1.399	14.15	13.11	13.49	6.76	1.71	33.96	3.56	7.5
COVI0117	Bochum	CoV66	V003	female	73	no	no	yes	NA	None	severe	NA	40.36	2.23846	14.26	26.1	6.34	12.44	1.09	26.42	3.4	3.91
COVI0118	Bochum	CoV46	V004	male	80	no	no	yes	NA	Chronic kidney insufficiency, diabetes mellitus type 2, atrial fibrillation, Cardiac insufficiency	moderate	NA	8.73	0.19261	6.6	2.13	0.3	4.94	0.55	72.53	0.83	0.28
COVI0119	Bochum	CoV50	V004	female	43	no	no	no	NA	Dilated cardiomyopathy, vulvar carcinoma	moderate	NA	13.76	0.300796	10.57	3.19	1.84	4.43	1.36	66.59	1.09	1.1
COVI0120	Bochum	CoV51	V004	female	75	no	no	no	NA	Bronchial carcinoma	severe	NA	19.14	0.445864	5.63	13.51	0.68	5.3	0.93	56.34	1.12	0.47
COVI0121	Bochum	CoV61	V004	female	83	no	no	no	NA	Malignant facial tumour	moderate	NA	9.83	NA	6.3	3.53	0.77	NA	1.29	70.69	0.72	0.66
COVI0122	Bochum	CoV62	V004	female	87	no	no	no	NA	Complicative: transient ischaemic attack, posterior myocardial infarction, atrial fibrillation, arterial hypertonia	moderate	Survived	7.31	NA	5.61	1.7	0.9	NA	1.29	74.09	0.78	0.42
COVI0123	Bochum	CoV63	V004	male	73	no	no	yes	NA	Chronic kidney insufficiency, coronary vessel disease, diabetes mellitus type 2, arterial hypertonia	moderate	NA	16.08	NA	9.18	6.9	1.3	NA	0.47	69.73	0.73	1.62
COVI0143	Bochum	6	V002	male	52	yes	no	yes	Apixaban	Chronic obstructive pulmonary disease (COPD)	moderate	Survived	12.15	0.38364	8.1	4.05	7.65	4.4	0.47	63.08	2.12	3.07
COVI0144	Bochum	34	V001	female	54	yes	no	yes	Apixaban	Atrial fibrillation	NA	Survived	8.15	0.181265	6.5	1.65	2.68	3.47	0.85	78.89	0.92	2
COVI0145	Bochum	28	V001	male	82	yes	no	yes	Clexane	Arterial hypertonia, myotonic dystrophy type 2	critical	Deceased	2.5	0.0827443	1.77	0.73	1.08	3.21	0.19	82.06	1.26	0.35
COVI0146	Bochum	20	V001	male	57	no	no	yes	Apixaban	None	severe	Survived	7.51	0.176746	3.7	3.81	5.4	4.48	0.59	98.39	3.2	1.9
COVI0147	Bochum	9	V001	female	35	no	no	no	Apixaban	None	moderate	Survived	10.64	0.231205	6.49	4.15	1.81	4.71	0.89	74.22	1.08	0.71
COVI0148	Bochum	15	V001	male	76	no	no	yes	Clexane	Prostate carcinoma, chronic kidney insufficiency, nephroureterectomy after urthelial carcinoma, (coronary) 3-vessel disease, atrial fibrillation, hepatitis B infection	mild	Deceased	4.63	0.0959326	2.72	1.91	0.12	4.59	0.16	97.36	0.76	0.21
COVI0149	Bochum	13	V002	female	44	NA	no	NA	NA	Community-acquired pneumonia (CAP), bronchial asthma	NA	Survived	30.49	0.634631	20.83	9.66	5.48	3.65	1.29	62.43	2.84	2.47
COVI0150	Bochum	24	V002	male	75	yes	no	yes	Apixaban	Diabetes mellitus type 2, arterial hypertonia, (coronary) 3-vessel disease, bypass surgery	mild	Survived	8.3	0.292352	4.8	3.5	7.46	3.43	0.25	65.64	1.53	4.97
COVI0151	Bochum	33	V001	female	81	no	no	yes	Apixaban	Mixed dementia, digitial dementia (Alzheimer type), arterial hypertonia, hypothyroidism	critical	Deceased	5.37	0.132736	3.32	2.05	0.4	4.31	0.68	75.94	0.77	0.19
COVI0152	Bochum	27	V001	female	68	yes	no	yes	Clexane	Kidney transplantation, arterial hypertonia	critical	Deceased	5.54	0.133973	3.43	2.11	0.45	4.07	0.51	75.09	0.76	0.16
COVI0153	Bochum	8	V002	female	34	no	no	no	Apixaban	Obesity	moderate	Survived	17.87	0.422589	12.98	4.89	5.49	2.27	0.99	60.65	1.73	3.56
COVI0154	Bochum	31	V001	male	52	no	no	no	Apixaban	None	severe	Survived	9.8	0.335063	5.3	4.5	3.35	9.45	0.49	67.45	1.97	1.27
COVI0155	Bochum	19	V003	female	86	no	no	no	Apixaban	Diabetes mellitus type 1, Arterial hypertonia	asymptomatisch	Survived	19.95	0.943213	14.3	5.65	13.69	7.22	1.04	43.32	9.05	4.73
COVI0156	Bochum	29	V001	female	49	no	no	yes	Apixaban	Arterial hypertonia, muscle dystrophy	moderate	Survived	21.67	0.564708	15.61	6.06	6.76	6.26	2.95	61.43	2.45	2.18
COVI0157	Bochum	26	V002	male	78	NA	no	NA	NA	Pulmonary fibrosis, obstructive sleep apnoea syndrome, (coronary) 3-vessel disease and non-ST-segment elevation myocardial infarction with cardiogenic shock after right coronary artery (RCA) occlusion with acute RCA-percutaneous transluminal coronary angioplasty (PTCA) and (Drug-eluting Stents) DES implantation, paroxysmal atrial fibrillation, peripheral arterial disease, obesity, arterial hypert…	NA	Survived	8.2	0.239703	6	2.2	3.74	5.17	0.43	71.38	2.19	2.5
COVI0158	Bochum	14	V001	male	44	no	no	no	Apixaban	Kidney transplantation, Arterial hypertonia	severe	Survived	22.5	0.687755	12.06	10.44	4.3	6.9	0.53	49	1.89	2.33
COVI0159	Bochum	19	V001	female	86	no	no	no	Apixaban	Diabetes mellitus type 1, Arterial hypertonia	asymptomatisch	Survived	18.98	1.34422	12.07	6.91	14.63	12.9	0.82	34.6	9.7	6.03
COVI0160	Bochum	23	V002	male	79	no	no	yes	Apixaban	Sjögren's syndrome, sarcoidosis type 2 with pulmonary involvement, (coronary) 3-vessel disease, diabetes mellitus type 2 (insulin-dependent), arterial hypertonia, peripheral arterial disease	mild	Deceased	4.25	0.117054	2.23	2.02	1.52	3.75	0.1	81.33	1.49	0.81
COVI0161	Bochum	21	V001	male	74	NA	no	NA	NA	MitraClip implantation due to profound mitral valve insufficiency, mild coronary heart disease, arterial hypertonia, diabetes mellitus type 2, hypothyroidism after thyroid glands surgery	NA	Survived	12.87	0.423614	6.11	6.76	11.23	4.1	0.47	66.57	8.72	1.6
COVI0162	Bochum	10	V001	female	55	no	no	no	Apixaban	None	moderate	Survived	9.87	0.261188	6.82	3.05	5.49	5.71	1.28	80.67	2.2	1.37
COVI0163	Bochum	30	V001	male	91	no	no	yes	NA	None	severe	Survived	6.18	0.153323	4.85	1.33	0.74	5.47	0.25	80.81	0.99	0.77
COVI0164	Bochum	22	V002	female	81	no	no	yes	Clexane	Chronic kidney insufficiency requiring dialysis, diabetes mellitus type 2 with diabetic nephropathy, arterial hypertonia, hypertensive cardiac disease, coronary vessel disease with myocardial infarction, peripheral arterial disease	critical	Survived	21.2	0.595975	11.69	9.51	4.37	5.82	1.2	52.67	1.02	2.91
COVI0165	Bochum	12	V001	male	77	no	no	no	Apixaban	Alzheimer's disease	severe	Survived	9.51	0.276496	7.09	2.42	1.08	7.62	0.45	65.86	1.57	0.34
COVI0166	Bochum	16	V002	female	83	no	no	no	Apixaban	Arterial hypertonia, chronic kidney disease, myotonic dystrophy type 2, medium aortic valve stenosis, atrial fibrillation	moderate	Survived	20.52	0.570514	12.62	7.9	1.08	8.7	1.42	53.11	1.53	0.36
COVI0167	Bochum	18	V001	male	85	yes	no	yes	Apixaban	Arterial hypertonia, diabetes mellitus type 2, (coronary) 3-vessel disease, peripheral arterial disease	asymptomatisch	Survived	9.1	0.238116	7.64	1.46	0.6	6.83	0.87	69.42	0.94	2.17
COVI0168	Bochum	26	V003	male	78	NA	no	NA	NA	Pulmonary fibrosis, obstructive sleep apnoea syndrome, (coronary) 3-vessel disease and non-ST-segment elevation myocardial infarction with cardiogenic shock after right coronary artery (RCA) occlusion with acute RCA-percutaneous transluminal coronary angioplasty (PTCA) and (Drug-eluting Stents) DES implantation, paroxysmal atrial fibrillation, peripheral arterial disease, obesity, arterial hypert…	NA	Survived	8.25	0.246806	5.93	2.32	4.18	5.92	0.52	74.35	2.03	2.59
COVI0169	Bochum	22	V001	female	81	no	no	yes	Clexane	Chronic kidney insufficiency requiring dialysis, diabetes mellitus type 2 with diabetic nephropathy, arterial hypertonia, hypertensive cardiac disease, coronary vessel disease with myocardial infarction, peripheral arterial disease	critical	Survived	13.47	0.328919	7.66	5.81	4.36	5.27	1.03	70.23	1.2	2.61
COVI0170	Bochum	25	V001	female	68	no	no	yes	Clexane	Chronic kidney insufficiency, diabetes mellitus type 2, arterial hypertonia	severe	Survived	7.57	0.189243	4.26	3.31	3.11	6.28	0.89	89.62	2.15	1.3
COVI0171	Bochum	26	V001	male	78	NA	no	NA	NA	Pulmonary fibrosis, obstructive sleep apnoea syndrome, (coronary) 3-vessel disease and non-ST-segment elevation myocardial infarction with cardiogenic shock after right coronary artery (RCA) occlusion with acute RCA-percutaneous transluminal coronary angioplasty (PTCA) and (Drug-eluting Stents) DES implantation, paroxysmal atrial fibrillation, peripheral arterial disease, obesity, arterial hypert…	NA	Survived	6.66	0.237019	5.18	1.48	3.05	4.76	0.28	61.05	1.67	2.56
COVI0172	Bochum	8	V001	female	34	no	no	no	Apixaban	Obesity	moderate	Survived	19.45	0.586069	14.39	5.06	5.54	2.86	1.7	47.52	1.53	4.29
COVI0173	Bochum	6	V001	male	52	yes	no	yes	Apixaban	Chronic obstructive pulmonary disease (COPD)	moderate	Survived	16.71	0.53042	12.42	4.29	3.83	7.62	0.69	53.09	1.74	2.02
COVI0174	Bochum	19	V002	female	86	no	no	no	Apixaban	Diabetes mellitus type 1, Arterial hypertonia	asymptomatisch	Survived	23.53	1.59331	17.78	5.75	18.82	11.01	1.05	33.49	12.07	6.66
COVI0175	Bochum	23	V003	male	79	no	no	yes	Apixaban	Sjögren's syndrome, sarcoidosis type 2 with pulmonary involvement, (coronary) 3-vessel disease, diabetes mellitus type 2 (insulin-dependent), arterial hypertonia, peripheral arterial disease	mild	Deceased	15.73	0.313884	6.64	9.09	3.17	4.07	0.55	73.18	1.12	1.98
COVI0176	Bochum	24	V001	male	75	yes	no	yes	Apixaban	Diabetes mellitus type 2, arterial hypertonia, (coronary) 3-vessel disease, bypass surgery	mild	Survived	8.19	0.262211	5.13	3.06	7.16	4.03	0.35	73.91	2.48	1.28
COVI0177	Bochum	23	V001	male	79	no	no	yes	Apixaban	Sjögren's syndrome, sarcoidosis type 2 with pulmonary involvement, (coronary) 3-vessel disease, diabetes mellitus type 2 (insulin-dependent), arterial hypertonia, peripheral arterial disease	mild	Deceased	8.53	0.154295	3.88	4.65	1.32	4.16	0.23	90.8	0.72	0.66
COVI0178	Bochum	13	V001	female	44	NA	no	NA	NA	Community-acquired pneumonia (CAP), bronchial asthma	NA	Survived	24.47	0.696583	16.2	8.27	3.21	6.16	1.04	48.58	1.06	1.48
COVI0179	Bochum	7	V001	female	48	no	no	no	Apixaban	Overweight	moderate	Survived	19.51	0.53361	12.62	6.89	3.56	6.54	1.06	55.49	1.81	1.57
COVI0180	Bochum	32	V001	female	81	NA	no	NA	NA	Arterial hypertonia, chronic kidney insufficiency, Obstructive sleep apnoea syndrome, rheumatoid arthritis, coronary vessel disease, atrial fibrillation, chronic obstructive pulmonary disease (COPD) with pulmonary emphysema, osteoporosis, hyperuricaemia	NA	Survived	3.65	0.116633	2.04	1.61	0.68	4.4	1.14	74.85	0.19	0.48
COVI0181	Bochum	16	V001	female	83	no	no	no	Apixaban	Arterial hypertonia, chronic kidney disease, myotonic dystrophy type 2, medium aortic valve stenosis, atrial fibrillation	moderate	Survived	NA	NA	NA	NA	NA	0.07	0.79	42.8	0.77	1.68
COVI0182	Bochum	18	V002	male	85	yes	no	yes	Apixaban	Arterial hypertonia, diabetes mellitus type 2, (coronary) 3-vessel disease, peripheral arterial disease	asymptomatisch	Survived	4.36	0.132739	3.4	0.96	0.48	5.13	0.28	75.11	1.05	0.68
COVI0183	Bochum	6	V003	male	52	yes	no	yes	Apixaban	Chronic obstructive pulmonary disease (COPD)	moderate	Survived	18.63	0.536828	14.59	4.04	5.48	4.46	1.09	53.22	1.88	1.72
COVI0184	Bochum	3	V002	female	41	no	no	yes	Clexane	Terminal kidney insufficiency, Susac' s syndrome, Systemic Lupus erythematosus, Hashimoto thyreoiditis, hyperlipidemia	mild	Survived	15.33	0.329456	9.8	5.53	0.13	5.78	1.38	64.47	0.79	0.68
COVI0185	Bochum	27	V002	female	68	yes	no	yes	Clexane	Kidney transplantation, arterial hypertonia	critical	Deceased	4.91	0.143942	3.19	1.72	1.34	4.36	0.66	73.71	0.29	1.3
COVI0186	Bochum	28	V002	male	82	yes	no	yes	Clexane	Arterial hypertonia, myotonic dystrophy type 2	critical	Deceased	4.09	0.12095	3.24	0.85	1.81	4.18	0.65	83.34	0.67	1.39
COVI0187	Bochum	30	V002	male	91	no	no	yes	NA	None	severe	Survived	3.86	0.102246	2.98	0.88	1.04	4.66	0.19	93.5	1.04	0.92
COVI0188	Bochum	17	V001	female	74	yes	no	yes	Apixaban	Diabetes mellitus type 2, Arterial hypertonia	severe	Survived	15.02	0.609677	10.49	4.53	7.63	5.45	1.28	46.09	3.33	2.34
COVI0189	Bochum	24	V003	male	75	yes	no	yes	Apixaban	Diabetes mellitus type 2, arterial hypertonia, (coronary) 3-vessel disease, bypass surgery	mild	Survived	10.43	0.376284	5.89	4.54	8.05	3.86	0.42	59.37	4.21	1.29
COVI0190	Bochum	31	V002	male	52	no	no	no	Apixaban	None	severe	Survived	7.38	0.255009	4.39	2.99	4.5	4.41	0.5	63.88	1.55	1.64
COVI0191	Bochum	22	V003	female	81	no	no	yes	Clexane	Chronic kidney insufficiency requiring dialysis, diabetes mellitus type 2 with diabetic nephropathy, arterial hypertonia, hypertensive cardiac disease, coronary vessel disease with myocardial infarction, peripheral arterial disease	critical	Survived	12.9	0.346229	6.5	6.4	2.72	5.68	0.88	61.52	1.55	1.07
COVI0192	Bochum	11	V002	male	48	no	no	no	Apixaban	Obstructive sleep apnoea syndrome, obesity, hypercholesterolaemia	severe	Survived	4.1	0.154344	3.02	1.08	2.58	4.76	0.28	74.12	0.71	1.28
INVE001	healthy	healthy	healthy	male	71	NA	NA	NA	NA	None	healthy	NA	16.77	0.484584	12.84	3.93	5.06	5.36	0.46	56.11	1.99	2.91
INVE002	healthy	healthy	healthy	female	22	NA	NA	NA	NA	None	healthy	NA	33.06	0.999112	22.78	10.28	4.94	7	1.62	45.04	1.56	3.51
INVE003	healthy	healthy	healthy	female	34	NA	NA	NA	NA	None	healthy	NA	19.56	0.412034	14.63	4.93	4.02	4.36	0.69	67.81	1.57	1.87
INVE004	healthy	healthy	healthy	female	29	NA	NA	NA	NA	None	healthy	NA	26.16	0.55601	18.6	7.56	3.45	5.73	1.24	63.56	1.09	0.85
INVE005	healthy	healthy	healthy	female	20	NA	NA	NA	NA	None	healthy	NA	43.68	1.46757	29.72	13.96	8.7	5.09	2.02	39.16	2.17	3.08
INVE006	healthy	healthy	healthy	male	49	NA	NA	NA	NA	None	healthy	NA	33.53	1.0099	23.38	10.15	6.51	4.85	1.69	44.45	1.32	2.35
INVE007	healthy	healthy	healthy	male	54	NA	NA	NA	NA	None	healthy	NA	31.28	0.853112	26.13	5.15	3.13	6.71	1.05	48.2	1.54	2.92
INVE008	healthy	healthy	healthy	male	56	NA	NA	NA	NA	None	healthy	NA	18.83	0.400617	12.34	6.49	2.08	5.07	1.22	64.85	1.14	1.15
INVE009	healthy	healthy	healthy	female	42	NA	NA	NA	NA	None	healthy	NA	13.87	0.487515	8.82	5.05	8.1	5.56	1.32	56.47	1.07	3.45
INVE010	healthy	healthy	healthy	female	27	NA	NA	NA	NA	None	healthy	NA	13.46	0.340553	10.67	2.79	1.59	7.75	0.91	66.95	0.81	0.78
INVE011	healthy	healthy	healthy	female	46	NA	NA	NA	NA	None	healthy	NA	21.17	0.493519	13.12	8.05	3.88	6.55	0.91	64.03	1.26	1.84
INVE012	healthy	healthy	healthy	female	39	NA	NA	NA	NA	None	healthy	NA	31.08	0.639872	17.96	13.12	3.08	5.8	1.27	62.45	2	0.9
INVE013	healthy	healthy	healthy	female	42	NA	NA	NA	NA	None	healthy	NA	17.79	0.390406	11.08	6.71	4	4.66	1.3	67.75	1.44	2.52
INVE014	healthy	healthy	healthy	female	32	NA	NA	NA	NA	None	healthy	NA	30.28	0.921342	18.39	11.89	6.19	9.68	0.95	50.09	1.68	3.09
INVE015	healthy	healthy	healthy	female	36	NA	NA	NA	NA	None	healthy	NA	24.36	0.605813	17.66	6.7	4.27	7.64	0.88	59.87	1.16	2.27
INVE016	healthy	healthy	healthy	male	21	NA	NA	NA	NA	None	healthy	NA	32.27	0.784593	21.6	10.67	4.62	5.58	1.21	54.13	1.67	3.03
INVE017	healthy	healthy	healthy	female	30	NA	NA	NA	NA	None	healthy	NA	29.99	0.940644	22.69	7.3	7.27	5.37	2.13	45.32	2.37	1.19
INVE018	healthy	healthy	healthy	female	40	NA	NA	NA	NA	None	healthy	NA	27.04	0.631897	20.4	6.64	5.57	5.07	1.53	59.63	2.11	1.86
INVE019	healthy	healthy	healthy	female	23	NA	NA	NA	NA	None	healthy	NA	23.36	0.450063	17.2	6.16	4.07	4.61	1	71.19	1.65	1.67
INVE020	healthy	healthy	healthy	female	48	NA	NA	NA	NA	None	healthy	NA	16.65	0.355241	11.96	4.69	3.65	4.78	0.91	70.6	1.33	2.55
INVE021	healthy	healthy	healthy	female	30	NA	NA	NA	NA	None	healthy	NA	21.18	0.459824	15	6.18	3.49	3.6	1.22	61.48	1.63	1.83
INVE022	healthy	healthy	healthy	female	57	NA	NA	NA	NA	None	healthy	NA	23.43	0.553932	18.46	4.97	4.86	8.48	1.5	66.38	2.08	2.41
INVE023	healthy	healthy	healthy	male	40	NA	NA	NA	NA	None	healthy	NA	20.31	0.45441	13.58	6.73	2.8	7.44	1.55	67.23	1.97	1.16
INVE024	healthy	healthy	healthy	male	31	NA	NA	NA	NA	None	healthy	NA	33.78	0.870318	24.23	9.55	4.2	5.24	2.49	49.66	1.48	2.54
INVE025	healthy	healthy	healthy	female	47	NA	NA	NA	NA	None	healthy	NA	20.58	0.471172	10	10.58	3.15	5.69	1.71	62.44	1.8	1.01
INVE026	healthy	healthy	healthy	male	52	NA	NA	NA	NA	None	healthy	NA	30.34	0.870392	22.99	7.35	6.89	8.1	2.79	52.08	1.69	3.9
INVE027	healthy	healthy	healthy	male	41	NA	NA	NA	NA	None	healthy	NA	18.02	0.357493	13.51	4.51	3.71	5.25	1.01	75.47	1.79	1.8
INVE028	healthy	healthy	healthy	female	42	NA	NA	NA	NA	None	healthy	NA	31.78	0.70796	18.36	13.42	5.13	6.58	2.1	61.43	2.5	1.77
INVE029	healthy	healthy	healthy	female	32	NA	NA	NA	NA	None	healthy	NA	23.88	0.5445	18.41	5.47	6.6	5.31	1.93	65.73	2.2	2.54
INVE030	healthy	healthy	healthy	male	39	NA	NA	NA	NA	None	healthy	NA	29.18	0.711749	20.78	8.4	6.27	6.23	1.32	58.56	2.2	3.68
INVE031	healthy	healthy	healthy	female	67	NA	NA	NA	NA	None	healthy	NA	27.5	0.634191	20.88	6.62	3.91	6.8	2.04	60.25	1.38	2.14
INVE032	healthy	healthy	healthy	female	33	NA	NA	NA	NA	None	healthy	NA	26.29	0.449635	17.41	8.88	3.05	5.79	1.6	78.13	1.25	0.78
INVE033	healthy	healthy	healthy	female	44	NA	NA	NA	NA	None	healthy	NA	21.91	0.45954	16.47	5.44	5.25	5.38	1.65	70.81	2.01	1.88
INVE034	healthy	healthy	healthy	male	53	NA	NA	NA	NA	None	healthy	NA	18.4	0.357114	12.42	5.98	2.01	6.12	1.16	74.29	1.29	1.38
INVE035	healthy	healthy	healthy	female	50	NA	NA	NA	NA	None	healthy	NA	20.13	0.394172	15.68	4.45	2.13	4.93	1.68	68.98	1.98	0.95
INVE036	healthy	healthy	healthy	female	42	NA	NA	NA	NA	None	healthy	NA	15.24	0.267395	8.92	6.32	2.63	4.15	1.06	82.35	1.49	1.74
INVE037	healthy	healthy	healthy	female	49	NA	NA	NA	NA	None	healthy	NA	24.64	0.577331	16.08	8.56	2.65	10.3	1.47	65.11	1.69	1.94
INVE038	healthy	healthy	healthy	male	53	NA	NA	NA	NA	None	healthy	NA	23.92	0.489273	17.7	6.22	5.15	4.91	1.46	69.45	2.42	1.59
INVE039	healthy	healthy	healthy	female	33	NA	NA	NA	NA	None	healthy	NA	24.33	0.390809	16.83	7.5	5.24	4.36	1.77	86.82	1.63	1.32
INVE040	healthy	healthy	healthy	female	29	NA	NA	NA	NA	None	healthy	NA	32.99	0.688555	23.16	9.83	6.37	4.68	2.37	63.96	2.03	2.13
INVE041	healthy	healthy	healthy	male	56	NA	NA	NA	NA	None	healthy	NA	22.49	0.627209	17.12	5.37	6.82	5.82	0.99	56.01	1.32	3.13
INVE042	healthy	healthy	healthy	male	59	NA	NA	NA	NA	None	healthy	NA	19.21	0.562662	15.78	3.43	6.34	4.89	1.2	54.1	1.09	2.78
INVE043	healthy	healthy	healthy	male	61	NA	NA	NA	NA	None	healthy	NA	24.28	0.667345	17.08	7.2	4.93	6.88	1.11	54.08	2.56	1.38
INVE044	healthy	healthy	healthy	female	38	NA	NA	NA	NA	None	healthy	NA	20.68	0.521185	12.57	8.11	3.1	4.02	1.2	53.34	1.58	0.88
INVE045	healthy	healthy	healthy	female	40	NA	NA	NA	NA	None	healthy	NA	18.9	0.405376	12.43	6.47	2.5	4.39	1.41	63.62	0.91	0.96
INVE046	healthy	healthy	healthy	female	46	NA	NA	NA	NA	None	healthy	NA	19.5	0.510596	12	7.5	6.72	4.38	0.81	59.93	1.38	2.84
INVE047	healthy	healthy	healthy	male	63	NA	NA	NA	NA	None	healthy	NA	19.36	0.579852	13.6	5.76	1.74	6.24	1.32	47.15	1.5	0.71
INVE048	healthy	healthy	healthy	male	21	NA	NA	NA	NA	None	healthy	NA	43	1.62344	31.26	11.74	6.6	5.11	1.78	33.7	1.26	3.01
INVE049	healthy	healthy	healthy	male	40	NA	NA	NA	NA	None	healthy	NA	37.51	1.04411	24.21	13.3	5.33	5.21	1.73	46.02	1.8	2.5
INVE050	healthy	healthy	healthy	male	40	NA	NA	NA	NA	None	healthy	NA	16.16	0.3823	11.58	4.58	4.83	4.67	0.84	67.12	1.37	1.88
INVE051	healthy	healthy	healthy	female	45	NA	NA	NA	NA	None	healthy	NA	19.81	0.578884	15.1	4.71	2.1	7.04	1	50.01	1.36	1.43
INVE052	healthy	healthy	healthy	female	30	NA	NA	NA	NA	None	healthy	NA	26.16	0.83188	18.78	7.38	6.11	5.88	1.35	45.86	1.36	3.28
INVE053	healthy	healthy	healthy	female	50	NA	NA	NA	NA	None	healthy	NA	22.39	0.753156	18.48	3.91	7.21	5	1.59	45.94	1.28	4.23
INVE054	healthy	healthy	healthy	male	48	NA	NA	NA	NA	None	healthy	NA	24.72	0.711765	18.16	6.56	5.7	5.88	0.75	51	2.47	1.42
INVE055	healthy	healthy	healthy	male	32	NA	NA	NA	NA	None	healthy	NA	25.31	0.717729	16.42	8.89	5	4.83	1.44	48.96	1.31	2.05
INVE056	healthy	healthy	healthy	male	33	NA	NA	NA	NA	None	healthy	NA	23.24	0.59678	14.33	8.91	3.95	6.54	1	56.52	1.26	3
INVE057	healthy	healthy	healthy	male	62	NA	NA	NA	NA	None	healthy	NA	20.45	0.541057	16.94	3.51	2.24	7.62	1.14	56.02	0.89	1
INVE058	healthy	healthy	healthy	male	33	NA	NA	NA	NA	None	healthy	NA	22.24	0.650845	16.02	6.22	3.93	6.19	0.79	49.72	1.99	2.31
INVE059	healthy	healthy	healthy	female	24	NA	NA	NA	NA	None	healthy	NA	18.49	0.612709	13.89	4.6	5.36	6.62	1.31	49.73	0.74	2
INVE060	healthy	healthy	healthy	female	23	NA	NA	NA	NA	None	healthy	NA	10.86	0.238854	6.72	4.14	3.79	4.85	0.91	81.64	1.24	1.66
INVE061	healthy	healthy	healthy	female	37	NA	NA	NA	NA	None	healthy	NA	14.64	0.344473	9.26	5.38	4	5.79	0.63	70.92	1.46	0.76
INVE062	healthy	healthy	healthy	male	59	NA	NA	NA	NA	None	healthy	NA	20.28	0.633138	13.31	6.97	5.76	6.44	1.39	51.30	1.67	2.1
INVE063	healthy	healthy	healthy	female	52	NA	NA	NA	NA	None	healthy	NA	22.2	0.685238	16.64	5.56	4.02	7.11	1.53	48.64	1.20	1.37
INVE064	healthy	healthy	healthy	male	36	NA	NA	NA	NA	None	healthy	NA	14.31	0.448237	10.54	3.77	5.58	4.27	0.61	53.90	0.86	2.25
INVE065	healthy	healthy	healthy	female	39	NA	NA	NA	NA	None	healthy	NA	40.46	1.11068	31.24	9.22	6.22	5.2	1.98	46.71	1.47	2.21
INVE066	healthy	healthy	healthy	female	45	NA	NA	NA	NA	None	healthy	NA	27.37	0.719932	20.47	6.9	4.56	6.32	1.57	53.13	1.92	1.7
INVE067	healthy	healthy	healthy	female	35	NA	NA	NA	NA	None	healthy	NA	25.92	0.668156	17.27	8.65	5.57	4.41	1.23	53.73	1.76	1.97
INVE068	healthy	healthy	healthy	male	31	NA	NA	NA	NA	None	healthy	NA	28.69	0.717306	17.24	11.45	6.57	5.11	1.86	56.28	1.63	3.4
INVE069	healthy	healthy	healthy	male	53	NA	NA	NA	NA	None	healthy	NA	20.98	0.699061	13.32	7.66	6.79	6.47	1.38	48.98	2.30	2.34
INVE070	healthy	healthy	healthy	female	24	NA	NA	NA	NA	None	healthy	NA	30.39	0.903305	20.81	9.58	7.51	6.38	1.66	49.02	1.81	3.32
INVE071	healthy	healthy	healthy	male	40	NA	NA	NA	NA	None	healthy	NA	30.57	1.11478	23.72	6.85	8.51	5.5	1.93	39.99	2.90	2.41
INVE072	healthy	healthy	healthy	male	34	NA	NA	NA	NA	None	healthy	NA	16.46	0.526651	11.73	4.73	5.73	8.44	0.78	58.16	0.96	2.13
INVE073	healthy	healthy	healthy	male	57	NA	NA	NA	NA	None	healthy	NA	34.9	1.55241	24.99	9.91	9.89	10.6	1.11	35.68	1.34	4.17
INVE074	healthy	healthy	healthy	female	42	NA	NA	NA	NA	None	healthy	NA	35.14	1.04214	23.17	11.97	6.71	5.63	1.63	45.56	2.05	2
INVE075	healthy	healthy	healthy	male	47	NA	NA	NA	NA	None	healthy	NA	18.3	0.46647	13.46	4.84	4.39	5.76	1.01	60.99	1.19	0.93
INVE076	healthy	healthy	healthy	male	31	NA	NA	NA	NA	None	healthy	NA	16.74	0.534897	8.77	7.97	3.83	7.48	0.93	52.44	1.26	1.47
INVE077	healthy	healthy	healthy	male	61	NA	NA	NA	NA	None	healthy	NA	37.1	1.83321	23.34	13.76	5.36	8.1	1.36	27.58	2.35	2.65
INVE078	healthy	healthy	healthy	male	51	NA	NA	NA	NA	None	healthy	NA	23.73	0.648981	7.85	15.88	3.15	8.47	0.39	54.47	1.52	1.55
INVE079	healthy	healthy	healthy	female	18	NA	NA	NA	NA	None	healthy	NA	21.01	0.614516	12.78	8.23	3.9	7.18	1.54	52.22	0.42	2.29
INVE080	healthy	healthy	healthy	male	58	NA	NA	NA	NA	None	healthy	NA	15.76	0.407236	8.78	6.98	4.69	6	0.78	64.95	1.62	1.43
INVE081	healthy	healthy	healthy	male	37	NA	NA	NA	NA	None	healthy	NA	28.6	0.856242	16.14	12.46	8.16	9.4	1.89	53.91	1.94	4.66
INVE082	healthy	healthy	healthy	male	46	NA	NA	NA	NA	None	healthy	NA	24.71	0.6663	17.7	7.01	5.11	6.54	1.45	54.57	1.67	2.52
INVE083	healthy	healthy	healthy	female	44	NA	NA	NA	NA	None	healthy	NA	23.17	0.65205	16.72	6.45	4.47	6.56	1.53	52.45	1.68	2.45
INVE084	healthy	healthy	healthy	female	44	NA	NA	NA	NA	None	healthy	NA	23.48	0.79454	15.44	8.04	4.46	6.4	1.21	43.22	1.43	1.96
INVE085	healthy	healthy	healthy	female	42	NA	NA	NA	NA	None	healthy	NA	17.44	0.445666	11.94	5.5	5.1	5.43	1.58	62.76	1.30	1.65
INVE086	healthy	healthy	healthy	male	29	NA	NA	NA	NA	None	healthy	NA	30.36	0.985307	21.35	9.01	6.58	9.33	1.49	46.96	1.98	1.92
INVE087	healthy	healthy	healthy	male	27	NA	NA	NA	NA	None	healthy	NA	30.33	0.995573	20.96	9.37	9.54	5.11	1.5	45.18	2.38	3.61
INVE088	healthy	healthy	healthy	female	19	NA	NA	NA	NA	None	healthy	NA	27.66	NA	19.92	7.74	7.62	NA	2.08	51.56	1.39	2.54
INVE089	healthy	healthy	healthy	male	24	NA	NA	NA	NA	None	healthy	NA	22.51	0.665869	15.45	7.06	10.35	6.1	1.34	58.51	1.31	5.06
INVE090	healthy	healthy	healthy	female	60	NA	NA	NA	NA	None	healthy	NA	49.96	1.72088	40.38	9.58	5.67	7.75	6.11	36.83	2.10	1.66
INVE091	healthy	healthy	healthy	female	49	NA	NA	NA	NA	None	healthy	NA	22.76	0.566328	13.18	9.58	3.09	6.51	1.16	57.14	1.58	0.92
INVE092	healthy	healthy	healthy	female	23	NA	NA	NA	NA	None	healthy	NA	16.79	0.406167	10.8	5.99	5.83	4.91	0.82	67.78	0.94	3.2
INVE093	healthy	healthy	healthy	male	68	NA	NA	NA	NA	None	healthy	NA	21.19	NA	13.95	7.24	3.93	6.71	NA	NA	NA	NA
INVE094	healthy	healthy	healthy	male	61	NA	NA	NA	NA	None	healthy	NA	28.78	0.759079	20.12	8.66	3.38	8.39	1.88	53.42	1.20	0.92
INVE095	healthy	healthy	healthy	male	48	NA	NA	NA	NA	None	healthy	NA	24.27	0.734785	14.66	9.61	8.83	8.07	1.22	56.03	1.74	2.91
INVE096	healthy	healthy	healthy	male	29	NA	NA	NA	NA	None	healthy	NA	31.18	0.665431	21.06	10.12	2.81	5.51	1.93	59.36	1.17	1.7
INVE097	healthy	healthy	healthy	female	52	NA	NA	NA	NA	None	healthy	NA	20.12	0.431946	15	5.12	4.04	6.56	1.44	71.12	1.02	2.22
INVE098	healthy	healthy	healthy	female	56	NA	NA	NA	NA	None	healthy	NA	29.17	0.964112	20.03	9.14	7.32	7.03	1	45.14	1.87	1.92
INVE099	healthy	healthy	healthy	male	35	NA	NA	NA	NA	None	healthy	NA	24.97	0.568433	13.37	11.6	3.75	6.79	1.1	62.47	1.44	1.02
INVE100	healthy	healthy	healthy	female	55	NA	NA	NA	NA	None	healthy	NA	10.79	0.230452	6.43	4.36	3.59	5.19	0.87	84.92	0.83	2.02
INVE101	healthy	healthy	healthy	male	27	NA	NA	NA	NA	None	healthy	NA	25.22	0.675332	19.39	5.83	4.82	6.07	1.82	53.47	1.37	3.24
INVE102	healthy	healthy	healthy	male	46	NA	NA	NA	NA	None	healthy	NA	28.96	0.681103	13.16	15.8	4.15	7.15	0.83	59.11	1.83	0.67
INVE103	healthy	healthy	healthy	male	19	NA	NA	NA	NA	None	healthy	NA	18.68	0.48804	13.3	5.38	5.54	5.16	0.86	60.20	0.81	5.28
INVE104	healthy	healthy	healthy	male	62	NA	NA	NA	NA	None	healthy	NA	19.47	0.564652	15.11	4.36	4.3	7.06	1.25	54.60	1.61	2.74
INVE105	healthy	healthy	healthy	female	26	NA	NA	NA	NA	None	healthy	NA	39.26	1.60969	21.86	17.4	6.31	6.6	3.09	32.41	1.70	2.77
INVE106	healthy	healthy	healthy	female	23	NA	NA	NA	NA	None	healthy	NA	30.7	0.82097	19.36	11.34	5.96	9.38	1.58	56.08	1.07	2.9
INVE107	healthy	healthy	healthy	male	57	NA	NA	NA	NA	None	healthy	NA	23.46	0.849171	14.04	9.42	6.58	10.44	1.22	47.67	1.98	2.19
INVE108	healthy	healthy	healthy	male	65	NA	NA	NA	NA	None	healthy	NA	27.25	0.70294	18.98	8.27	5.04	6.21	0.98	54.77	1.30	2.99
INVE109	healthy	healthy	healthy	female	58	NA	NA	NA	NA	None	healthy	NA	15.16	0.313159	9.49	5.67	2.62	4.78	1.14	72.04	1.08	1.12
INVE110	healthy	healthy	healthy	female	54	NA	NA	NA	NA	None	healthy	NA	11.09	0.230636	8.41	2.68	2.94	4.55	1.17	80.56	1.44	1.41
INVE111	healthy	healthy	healthy	male	23	NA	NA	NA	NA	None	healthy	NA	24.54	0.590839	16.03	8.51	3.64	6.39	0.7	58.51	1.00	3.35
INVE112	healthy	healthy	healthy	male	49	NA	NA	NA	NA	None	healthy	NA	14.25	0.545652	11.65	2.6	7.63	5.79	1.02	50.71	1.91	6.21
INVE113	healthy	healthy	healthy	female	41	NA	NA	NA	NA	None	healthy	NA	25.4	0.69313	17.94	7.46	3.95	5.66	1.45	50.51	1.07	2.98
ROSS0001	Valencia	COV-UCI-1	V001	male	53	no	yes	NA	NA	NA	severe	Deceased	3.74	0.09	2.22	1.52	0.02	3.68	0.17	60.35	0.61	1.29
ROSS0002	Valencia	COV-UCI-1	V002	male	53	no	yes	NA	NA	NA	severe	Deceased	11.02	0.27	7.67	3.35	2.47	6.31	1.17	68.53	0.86	0.5
ROSS0003	Valencia	COV-UCI-1	V003	male	53	no	yes	NA	NA	NA	critical	Deceased	22.49	0.37	18.11	4.38	2.43	4.42	1.36	62.28	1.07	0.99
ROSS0004	Valencia	COV-UCI-1	V004	male	53	no	yes	NA	NA	NA	critical	Deceased	24.93	0.68	18.77	6.16	3.3	6.44	1.53	47.4	2.63	0.94
ROSS0005	Valencia	COV-UCI-2	V001	male	51	no	yes	NA	NA	NA	critical	Deceased	14.45	0.34	10.97	3.48	1.91	6.94	1.12	64.39	1.1	1.13
ROSS0006	Valencia	COV-UCI-2	V002	male	51	no	yes	NA	NA	NA	critical	Deceased	6.01	0.13	4.31	1.7	0.03	5.64	0.43	63.16	0.78	1.29
ROSS0007	Valencia	COV-UCI-2	V003	male	51	no	yes	NA	NA	NA	critical	Deceased	8.61	0.3	5.97	2.64	0.1	7.22	0.7	38.15	0.83	1.37
ROSS0008	Valencia	COV-UCI-3	V001	female	54	yes	yes	NA	NA	NA	severe	Survived	5.03	0.14	3.6	1.43	2.71	4.73	0.92	79	1.25	0.88
ROSS0009	Valencia	COV-UCI-3	V002	female	54	yes	yes	NA	NA	NA	moderate	Survived	9.41	0.18	7.11	2.3	2.39	4.48	0.92	74.05	1.08	0.95
ROSS0010	Valencia	COV-UCI-4	V001	female	73	yes	no	NA	NA	NA	severe	Survived	4.96	0.41	3.24	1.72	8.23	14.02	1	62.47	3.75	2.75
ROSS0011	Valencia	COV-UCI-4	V002	female	73	yes	no	NA	NA	NA	critical	Survived	4.67	0.16	3.53	1.14	5.66	5.11	1.03	85.04	2.35	2.37
ROSS0012	Valencia	COV-UCI-4	V003	female	73	yes	no	NA	NA	NA	critical	Survived	2.95	0.12	2.1	0.85	3.51	5.26	0.61	84.86	1.59	1.49
ROSS0013	Valencia	COV-UCI-4	V004	female	73	yes	no	NA	NA	NA	critical	Survived	1.72	0.08	1.16	0.56	1.03	4.93	0.52	82.18	0.88	0.53
ROSS0014	Valencia	COV-UCI-4	V005	female	73	yes	no	NA	NA	NA	severe	Survived	3.17	0.12	2.29	0.88	4.52	5.21	0.77	93.03	1.96	1.69
ROSS0015	Valencia	COV-UCI-4	V006	female	73	yes	no	NA	NA	NA	severe	Survived	7.2	0.33	4.94	2.26	9.06	7.15	0.82	65.69	5.21	2.25
ROSS0016	Valencia	COV-UCI-4	V007	female	73	yes	no	NA	NA	NA	severe	Survived	9.73	0.61	6.23	3.5	9.13	14.52	1.06	53.41	4.61	2.1
ROSS0017	Valencia	COV-UCI-4	V008	female	73	yes	no	NA	NA	NA	moderate	Survived	12.41	0.52	8.98	3.43	11.98	8.86	1.26	59.77	6.43	2.77
ROSS0018	Valencia	COV-UCI-5	V001	male	59	yes	yes	NA	NA	NA	severe	Survived	5.19	0.14	3.84	1.35	3.66	5.62	0.53	91.63	2.32	0.81
ROSS0019	Valencia	COV-UCI-5	V002	male	59	yes	yes	NA	NA	NA	severe	Survived	10.88	0.29	8.04	2.84	6.97	5.3	0.73	72.1	4.55	1.17
ROSS0020	Valencia	COV-UCI-5	V003	male	59	yes	yes	NA	NA	NA	severe	Survived	3.89	0.14	2.56	1.33	4.82	5.07	0.31	90.57	4.1	0.88
ROSS0021	Valencia	COV-UCI-5	V004	male	59	yes	yes	NA	NA	NA	severe	Survived	12.87	0.34	9.79	3.08	5.91	4.98	0.87	64.15	3.23	1.27
ROSS0022	Valencia	COV-UCI-5	V005	male	59	yes	yes	NA	NA	NA	moderate	Survived	28.96	0.85	19.23	9.73	4.22	9.95	2.28	48.49	3.08	1.02
ROSS0023	Valencia	COV-UCI-6	V001	male	64	no	yes	NA	NA	NA	severe	Survived	10.33	0.2	5.04	5.29	1.92	5.64	0.63	83.53	1.36	1.73
ROSS0024	Valencia	COV-UCI-6	V002	male	64	no	yes	NA	NA	NA	severe	Survived	9.28	0.17	4.25	5.03	1.4	5.09	0.45	85.48	1.06	1.5
ROSS0025	Valencia	COV-UCI-6	V003	male	64	no	yes	NA	NA	NA	severe	Survived	20.72	0.35	10.03	10.69	4.3	5.24	1.21	73.57	2.19	1.68
ROSS0026	Valencia	COV-UCI-6	V004	male	64	no	yes	NA	NA	NA	moderate	Survived	28.12	0.58	11.96	16.16	3.57	7.89	1.03	60.31	2.7	2.01
ROSS0027	Valencia	COV-UCI-7	V001	male	74	yes	yes	NA	NA	NA	severe	Deceased	3.61	0.16	2.34	1.27	5.61	6.8	0.31	97.19	1.85	1.12
ROSS0028	Valencia	COV-UCI-7	V002	male	74	yes	yes	NA	NA	NA	critical	Deceased	4.1	0.12	2.99	1.11	3.76	4.6	0.22	94.81	1.42	0.73
ROSS0029	Valencia	COV-UCI-8	V001	male	56	no	yes	NA	NA	NA	severe	Survived	3.91	0.13	2.74	1.17	2.12	5.1	0.29	81.79	0.89	1.3
ROSS0030	Valencia	COV-UCI-8	V002	male	56	no	yes	NA	NA	NA	moderate	Survived	4.63	0.12	2.93	1.7	1.18	5.45	0.3	90.38	0.67	0.81
ROSS0031	Valencia	COV-UCI-9	V001	male	43	no	yes	NA	NA	NA	severe	Survived	8.09	0.25	4.39	3.7	5.18	8.74	0.83	83.26	1.28	3.34
ROSS0032	Valencia	COV-UCI-9	V002	male	43	no	yes	NA	NA	NA	severe	Survived	7.5	0.18	4.14	3.36	3.48	6.83	0.53	90.59	0.86	2.82
ROSS0033	Valencia	COV-UCI-9	V003	male	43	no	yes	NA	NA	NA	moderate	Survived	5.08	0.18	3.23	1.85	3.02	4.77	0.39	64.22	0.99	2.74
ROSS0034	Valencia	COV-UCI-10	V001	male	65	no	yes	NA	NA	NA	severe	Survived	4.84	0.2	4.02	0.82	4.08	5.11	0.39	66	0.98	3.2
ROSS0035	Valencia	COV-UCI-10	V002	male	65	no	yes	NA	NA	NA	severe	Survived	6.32	0.26	5.14	1.18	2.58	6.84	0.43	57.2	0.98	2.64
ROSS0036	Valencia	COV-UCI-10	V003	male	65	no	yes	NA	NA	NA	severe	Survived	3.96	0.13	3.24	0.72	2.03	4.67	0.32	72.92	0.9	2.39
ROSS0037	Valencia	COV-UCI-10	V004	male	65	no	yes	NA	NA	NA	severe	Survived	5.74	0.17	4.8	0.94	3.91	4.84	0.39	79.82	1.08	2.81
ROSS0038	Valencia	COV-UCI-10	V005	male	65	no	yes	NA	NA	NA	severe	Survived	3.81	0.13	3.19	0.62	3.07	5.18	0.29	86.57	0.95	2.47
ROSS0039	Valencia	COV-UCI-10	V006	male	65	no	yes	NA	NA	NA	moderate	Survived	13.33	0.34	11.27	2.06	8.1	5.8	0.74	71.8	1.88	5.98
ROSS0040	Valencia	COV-UCI-11	V001	male	77	no	yes	NA	NA	NA	severe	Deceased	6.28	0.15	2.8	3.48	0.91	4.35	0.25	79.56	1.37	0.38
ROSS0041	Valencia	COV-UCI-11	V002	male	77	no	yes	NA	NA	NA	critical	Deceased	10.25	0.22	4.31	5.94	1.15	4.12	0.54	70.86	1.33	0.52
ROSS0042	Valencia	COV-UCI-11	V003	male	77	no	yes	NA	NA	NA	critical	Deceased	2.9	0.08	1.17	1.73	0.3	3.84	0.13	83.17	0.64	0.28
ROSS0043	Valencia	COV-UCI-11	V004	male	77	no	yes	NA	NA	NA	critical	Deceased	5.86	0.14	2.85	3.01	0.98	3.87	0.38	76.09	0.78	0.25
ROSS0044	Valencia	COV-UCI-11	V005	male	77	no	yes	NA	NA	NA	critical	Deceased	7.7	0.18	2.88	4.82	1.93	4.31	0.33	84.2	1.85	0.28
ROSS0045	Valencia	COV-UCI-11	V006	male	77	no	yes	NA	NA	NA	critical	Deceased	4.74	0.1	2.31	2.43	0.95	4.42	0.27	97.1	0.78	0.24
ROSS0046	Valencia	COV-UCI-11	V007	male	77	no	yes	NA	NA	NA	critical	Deceased	3.73	0.08	2.16	1.57	0.53	4.21	0.18	96.46	0.83	0.41
ROSS0047	Valencia	COV-UCI-12	V001	female	74	no	yes	NA	NA	NA	severe	Survived	10.66	0.36	8.43	2.23	1.63	7.39	1.18	53.12	1.03	0.32
ROSS0048	Valencia	COV-UCI-12	V002	female	74	no	yes	NA	NA	NA	severe	Survived	5.37	0.29	4.12	1.25	1.55	7.17	0.61	45.8	1.1	0.37
ROSS0049	Valencia	COV-UCI-12	V003	female	74	no	yes	NA	NA	NA	severe	Survived	8.44	0.34	6.59	1.85	1.18	7.8	0.89	46.68	0.78	0.52
ROSS0050	Valencia	COV-UCI-12	V004	female	74	no	yes	NA	NA	NA	moderate	Survived	18.15	0.63	13.5	4.65	2.83	7.08	1.11	40.84	1.39	0.58
ROSS0051	Valencia	COV-UCI-13	V001	male	78	no	yes	NA	NA	NA	severe	Survived	3.39	0.12	2.49	0.9	3.08	5.22	0.21	96.6	0.82	1.04
ROSS0052	Valencia	COV-UCI-13	V002	male	78	no	yes	NA	NA	NA	critical	Survived	7.95	0.2	6.52	1.43	6.45	4.2	0.79	86.12	1.77	3.13
ROSS0053	Valencia	COV-UCI-13	V003	male	78	no	yes	NA	NA	NA	critical	Survived	5.82	0.15	4.37	1.45	2.93	5.53	0.4	90.39	1.19	1.43
ROSS0054	Valencia	COV-UCI-13	V004	male	78	no	yes	NA	NA	NA	critical	Survived	5.64	0.2	3.73	1.91	3.48	4.99	0.37	67.59	1.24	2.32
ROSS0055	Valencia	COV-UCI-13	V005	male	78	no	yes	NA	NA	NA	critical	Survived	3.4	0.14	2.25	1.15	2.41	5.24	0.13	76.65	0.79	1.17
ROSS0056	Valencia	COV-UCI-13	V006	male	78	no	yes	NA	NA	NA	critical	Survived	3.7	0.08	2	1.7	0.55	3.91	0.2	89.11	0.8	0.32
ROSS0057	Valencia	COV-UCI-13	V007	male	78	no	yes	NA	NA	NA	critical	Survived	5.63	0.14	3.99	1.64	3.08	4.95	0.31	86.03	0.81	1.04
ROSS0058	Valencia	COV-UCI-13	V008	male	78	no	yes	NA	NA	NA	critical	Survived	4.7	0.13	3.39	1.31	2.8	5.13	0.29	89.36	0.69	1.24
ROSS0059	Valencia	COV-UCI-13	V009	male	78	no	yes	NA	NA	NA	critical	Survived	12.09	0.32	6.97	5.12	4.14	9.99	0.43	81.09	1	1.27
ROSS0060	Valencia	COV-UCI-13	V010	male	78	no	yes	NA	NA	NA	critical	Survived	6.22	0.19	3.97	2.25	3.33	6.14	0.25	81.97	0.99	1.49
ROSS0061	Valencia	COV-UCI-14	V001	male	39	no	yes	NA	NA	NA	severe	Survived	4.56	0.1	2.36	2.2	1.55	4.53	0.21	91.17	0.61	0.61
ROSS0062	Valencia	COV-UCI-14	V002	male	39	no	yes	NA	NA	NA	moderate	Survived	15.86	0.36	7.96	7.9	4.89	6.46	0.76	71.32	1.11	2.13
ROSS0063	Valencia	COV-UCI-15	V001	female	72	no	yes	NA	NA	NA	severe	Deceased	8.21	0.25	4.23	3.98	3.73	7.88	0.84	80.95	1.16	0.65
ROSS0064	Valencia	COV-UCI-15	V002	female	72	no	yes	NA	NA	NA	critical	Deceased	5.08	0.19	3.21	1.87	7.34	5.22	0.82	92.95	1.8	2.77
ROSS0065	Valencia	COV-UCI-15	V003	female	72	no	yes	NA	NA	NA	critical	Deceased	7.33	0.35	3.86	3.47	9.4	4.87	1.02	57.97	3.91	8.86
ROSS0066	Valencia	COV-UCI-15	V004	female	72	no	yes	NA	NA	NA	critical	Deceased	7.29	0.25	3.32	3.97	6.74	4.89	1.02	69.79	3.61	5.7
ROSS0067	Valencia	COV-UCI-17	V001	male	57	no	yes	NA	NA	NA	severe	Survived	4.96	0.19	1.79	3.17	1.12	6.98	0.28	59.46	1.53	0.55
ROSS0068	Valencia	COV-UCI-17	V002	male	57	no	yes	NA	NA	NA	moderate	Survived	12.41	0.26	3.26	9.15	1.41	6.5	0.73	61.63	2.49	0.85
ROSS0069	Valencia	COV-UCI-18	V001	male	40	no	yes	NA	NA	NA	severe	Survived	8.11	0.16	4.28	3.83	1.55	5.25	0.42	77.85	3.15	0.61
ROSS0070	Valencia	COV-UCI-18	V002	male	40	no	yes	NA	NA	NA	moderate	Survived	7.52	0.35	5.09	2.43	12.31	3.57	0.65	62.15	5.55	9.46
ROSS0071	Valencia	COV-UCI-19	V001	male	53	no	yes	NA	NA	NA	severe	Deceased	4.4	0.18	2.41	1.99	3.84	5.99	0.29	73.51	1.04	4.79
ROSS0072	Valencia	COV-UCI-19	V002	male	53	no	yes	NA	NA	NA	critical	Deceased	6.77	0.28	3.46	3.31	7.66	6.25	0.36	68.97	1.55	8.44
ROSS0073	Valencia	COV-UCI-19	V003	male	53	no	yes	NA	NA	NA	critical	Deceased	1.97	0.11	1.23	0.74	3.51	3.09	0.13	72.18	0.78	2.67
ROSS0074	Valencia	COV-UCI-19	V004	male	53	no	yes	NA	NA	NA	critical	Deceased	2.2	0.09	1.28	0.92	2.23	3.47	0.14	76.85	1.06	3.06
ROSS0075	Valencia	COV-UCI-19	V005	male	53	no	yes	NA	NA	NA	critical	Deceased	2.83	0.09	1.55	1.28	2.61	3.47	0.19	83.3	0.9	3.29
ROSS0076	Valencia	COV-UCI-19	V006	male	53	no	yes	NA	NA	NA	critical	Deceased	2.99	0.07	1.67	1.32	0.96	4.54	0.21	94.85	0.66	1.31
ROSS0077	Valencia	COV-UCI-20	V001	female	24	no	yes	NA	NA	NA	severe	Survived	13.12	0.22	8.77	4.35	1.26	4.67	1.03	75.58	1.46	3.14
ROSS0078	Valencia	COV-UCI-20	V002	female	24	no	yes	NA	NA	NA	moderate	Survived	18.8	0.52	11.36	7.44	7.76	6.84	1.77	57.51	5.96	6.33
ROSS0079	Valencia	COV-UCI-21	V001	female	43	no	yes	NA	NA	NA	severe	Survived	5.29	0.16	3.19	2.1	4.63	4.29	0.8	77.62	1.97	6.53
ROSS0080	Valencia	COV-UCI-21	V002	female	43	no	yes	NA	NA	NA	severe	Survived	3.8	0.14	2.24	1.56	3.81	4.11	0.72	75.12	0.91	2.72
ROSS0081	Valencia	COV-UCI-21	V003	female	43	no	yes	NA	NA	NA	moderate	Survived	23.81	0.72	16.07	7.74	13.98	5.16	1.57	53.59	5.27	12.13
ROSS0082	Valencia	COV-UCI-22	V001	male	77	no	no	NA	NA	NA	severe	Survived	4.29	0.14	2.08	2.21	1.49	5.39	0.72	77.33	1.44	2.19
ROSS0083	Valencia	COV-UCI-22	V002	male	77	no	no	NA	NA	NA	critical	Survived	3.7	0.11	2	1.7	1.38	4.36	0.34	77.71	1.63	1.66
ROSS0084	Valencia	COV-UCI-22	V003	male	77	no	no	NA	NA	NA	severe	Survived	2.52	0.08	1.29	1.23	0.96	4.64	0.33	93.96	1.02	1.62
ROSS0085	Valencia	COV-UCI-22	V004	male	77	no	no	NA	NA	NA	severe	Survived	2.82	0.07	1.35	1.47	0.87	4.17	0.36	92.1	0.82	1.22
ROSS0086	Valencia	COV-UCI-22	V005	male	77	no	no	NA	NA	NA	severe	Survived	7.4	0.2	4.16	3.24	2.61	5.05	1.4	72.12	1.93	3.47
ROSS0087	Valencia	COV-UCI-22	V006	male	77	no	no	NA	NA	NA	moderate	Survived	1.95	0.07	1.16	0.79	0.59	3.89	0.13	82.84	0.86	1.03
ROSS0088	Valencia	COV-UCI-22	V007	male	77	no	no	NA	NA	NA	moderate	Survived	5.38	0.13	2.83	2.55	2.73	4.16	0.68	82.03	1.77	3.06
ROSS0089	Valencia	COV-UCI-23	V001	male	64	no	yes	NA	NA	NA	severe	Survived	5.94	0.14	4.2	1.74	1.93	4.63	0.4	85.22	1.43	1.58
ROSS0090	Valencia	COV-UCI-23	V002	male	64	no	yes	NA	NA	NA	moderate	Survived	6.26	0.15	4.74	1.52	2.17	4.26	0.34	76.05	1.04	1.16
