# Supplementary material for: Epigenetic immune monitoring for COVID-19 disease course prognosis
Source: Front Immunol. 2023 Mar 14;14:1107900. doi: 10.3389/fimmu.2023.1107900 (PMC10043382; doi:10.3389/fimmu.2023.1107900)
Supplement: Supplementary file 2 [file DataSheet_2.zip › raw_data/RAWDATA_Table4_Swabs_Healthy_Cases.xlsx]

## Sheet: Rawdata_all_swabs
SampleID	Source	Visit	Patient	Outcome	Grade	Disease Stage	Cell_type	Cellcount
INVE001	Blood_healthy	healthy	healthy	healthy	healthy	healthy	BLC	5.06
INVE002	Blood_healthy	healthy	healthy	healthy	healthy	healthy	BLC	4.94
INVE003	Blood_healthy	healthy	healthy	healthy	healthy	healthy	BLC	4.02
INVE004	Blood_healthy	healthy	healthy	healthy	healthy	healthy	BLC	3.45
INVE005	Blood_healthy	healthy	healthy	healthy	healthy	healthy	BLC	8.70
INVE006	Blood_healthy	healthy	healthy	healthy	healthy	healthy	BLC	6.51
INVE007	Blood_healthy	healthy	healthy	healthy	healthy	healthy	BLC	3.13
INVE008	Blood_healthy	healthy	healthy	healthy	healthy	healthy	BLC	2.08
INVE009	Blood_healthy	healthy	healthy	healthy	healthy	healthy	BLC	8.10
INVE010	Blood_healthy	healthy	healthy	healthy	healthy	healthy	BLC	1.59
INVE011	Blood_healthy	healthy	healthy	healthy	healthy	healthy	BLC	3.88
INVE012	Blood_healthy	healthy	healthy	healthy	healthy	healthy	BLC	3.08
INVE013	Blood_healthy	healthy	healthy	healthy	healthy	healthy	BLC	4.00
INVE014	Blood_healthy	healthy	healthy	healthy	healthy	healthy	BLC	6.19
INVE015	Blood_healthy	healthy	healthy	healthy	healthy	healthy	BLC	4.27
INVE016	Blood_healthy	healthy	healthy	healthy	healthy	healthy	BLC	4.62
INVE017	Blood_healthy	healthy	healthy	healthy	healthy	healthy	BLC	7.27
INVE018	Blood_healthy	healthy	healthy	healthy	healthy	healthy	BLC	5.57
INVE019	Blood_healthy	healthy	healthy	healthy	healthy	healthy	BLC	4.07
INVE020	Blood_healthy	healthy	healthy	healthy	healthy	healthy	BLC	3.65
INVE021	Blood_healthy	healthy	healthy	healthy	healthy	healthy	BLC	3.49
INVE022	Blood_healthy	healthy	healthy	healthy	healthy	healthy	BLC	4.86
INVE023	Blood_healthy	healthy	healthy	healthy	healthy	healthy	BLC	2.80
INVE024	Blood_healthy	healthy	healthy	healthy	healthy	healthy	BLC	4.20
INVE025	Blood_healthy	healthy	healthy	healthy	healthy	healthy	BLC	3.15
INVE026	Blood_healthy	healthy	healthy	healthy	healthy	healthy	BLC	6.89
INVE027	Blood_healthy	healthy	healthy	healthy	healthy	healthy	BLC	3.71
INVE028	Blood_healthy	healthy	healthy	healthy	healthy	healthy	BLC	5.13
INVE029	Blood_healthy	healthy	healthy	healthy	healthy	healthy	BLC	6.60
INVE030	Blood_healthy	healthy	healthy	healthy	healthy	healthy	BLC	6.27
INVE031	Blood_healthy	healthy	healthy	healthy	healthy	healthy	BLC	3.91
INVE032	Blood_healthy	healthy	healthy	healthy	healthy	healthy	BLC	3.05
INVE033	Blood_healthy	healthy	healthy	healthy	healthy	healthy	BLC	5.25
INVE034	Blood_healthy	healthy	healthy	healthy	healthy	healthy	BLC	2.01
INVE035	Blood_healthy	healthy	healthy	healthy	healthy	healthy	BLC	2.13
INVE036	Blood_healthy	healthy	healthy	healthy	healthy	healthy	BLC	2.63
INVE037	Blood_healthy	healthy	healthy	healthy	healthy	healthy	BLC	2.65
INVE038	Blood_healthy	healthy	healthy	healthy	healthy	healthy	BLC	5.15
INVE039	Blood_healthy	healthy	healthy	healthy	healthy	healthy	BLC	5.24
INVE040	Blood_healthy	healthy	healthy	healthy	healthy	healthy	BLC	6.37
INVE041	Blood_healthy	healthy	healthy	healthy	healthy	healthy	BLC	6.82
INVE042	Blood_healthy	healthy	healthy	healthy	healthy	healthy	BLC	6.34
INVE043	Blood_healthy	healthy	healthy	healthy	healthy	healthy	BLC	4.93
INVE044	Blood_healthy	healthy	healthy	healthy	healthy	healthy	BLC	3.10
INVE045	Blood_healthy	healthy	healthy	healthy	healthy	healthy	BLC	2.50
INVE046	Blood_healthy	healthy	healthy	healthy	healthy	healthy	BLC	6.72
INVE047	Blood_healthy	healthy	healthy	healthy	healthy	healthy	BLC	1.74
INVE048	Blood_healthy	healthy	healthy	healthy	healthy	healthy	BLC	6.60
INVE049	Blood_healthy	healthy	healthy	healthy	healthy	healthy	BLC	5.33
INVE050	Blood_healthy	healthy	healthy	healthy	healthy	healthy	BLC	4.83
INVE051	Blood_healthy	healthy	healthy	healthy	healthy	healthy	BLC	2.10
INVE052	Blood_healthy	healthy	healthy	healthy	healthy	healthy	BLC	6.11
INVE053	Blood_healthy	healthy	healthy	healthy	healthy	healthy	BLC	7.21
INVE054	Blood_healthy	healthy	healthy	healthy	healthy	healthy	BLC	5.70
INVE055	Blood_healthy	healthy	healthy	healthy	healthy	healthy	BLC	5.00
INVE056	Blood_healthy	healthy	healthy	healthy	healthy	healthy	BLC	3.95
INVE057	Blood_healthy	healthy	healthy	healthy	healthy	healthy	BLC	2.24
INVE058	Blood_healthy	healthy	healthy	healthy	healthy	healthy	BLC	3.93
INVE059	Blood_healthy	healthy	healthy	healthy	healthy	healthy	BLC	5.36
INVE060	Blood_healthy	healthy	healthy	healthy	healthy	healthy	BLC	3.79
INVE061	Blood_healthy	healthy	healthy	healthy	healthy	healthy	BLC	4.00
INVE062	Blood_healthy	healthy	healthy	healthy	healthy	healthy	BLC	5.76
INVE063	Blood_healthy	healthy	healthy	healthy	healthy	healthy	BLC	4.02
INVE064	Blood_healthy	healthy	healthy	healthy	healthy	healthy	BLC	5.58
INVE065	Blood_healthy	healthy	healthy	healthy	healthy	healthy	BLC	6.22
INVE066	Blood_healthy	healthy	healthy	healthy	healthy	healthy	BLC	4.56
INVE067	Blood_healthy	healthy	healthy	healthy	healthy	healthy	BLC	5.57
INVE068	Blood_healthy	healthy	healthy	healthy	healthy	healthy	BLC	6.57
INVE069	Blood_healthy	healthy	healthy	healthy	healthy	healthy	BLC	6.79
INVE070	Blood_healthy	healthy	healthy	healthy	healthy	healthy	BLC	7.51
INVE071	Blood_healthy	healthy	healthy	healthy	healthy	healthy	BLC	8.51
INVE072	Blood_healthy	healthy	healthy	healthy	healthy	healthy	BLC	5.73
INVE073	Blood_healthy	healthy	healthy	healthy	healthy	healthy	BLC	9.89
INVE074	Blood_healthy	healthy	healthy	healthy	healthy	healthy	BLC	6.71
INVE075	Blood_healthy	healthy	healthy	healthy	healthy	healthy	BLC	4.39
INVE076	Blood_healthy	healthy	healthy	healthy	healthy	healthy	BLC	3.83
INVE077	Blood_healthy	healthy	healthy	healthy	healthy	healthy	BLC	5.36
INVE078	Blood_healthy	healthy	healthy	healthy	healthy	healthy	BLC	3.15
INVE079	Blood_healthy	healthy	healthy	healthy	healthy	healthy	BLC	3.90
INVE080	Blood_healthy	healthy	healthy	healthy	healthy	healthy	BLC	4.69
INVE081	Blood_healthy	healthy	healthy	healthy	healthy	healthy	BLC	8.16
INVE082	Blood_healthy	healthy	healthy	healthy	healthy	healthy	BLC	5.11
INVE083	Blood_healthy	healthy	healthy	healthy	healthy	healthy	BLC	4.47
INVE084	Blood_healthy	healthy	healthy	healthy	healthy	healthy	BLC	4.46
INVE085	Blood_healthy	healthy	healthy	healthy	healthy	healthy	BLC	5.10
INVE086	Blood_healthy	healthy	healthy	healthy	healthy	healthy	BLC	6.58
INVE087	Blood_healthy	healthy	healthy	healthy	healthy	healthy	BLC	9.54
INVE088	Blood_healthy	healthy	healthy	healthy	healthy	healthy	BLC	7.62
INVE089	Blood_healthy	healthy	healthy	healthy	healthy	healthy	BLC	10.35
INVE090	Blood_healthy	healthy	healthy	healthy	healthy	healthy	BLC	5.67
INVE091	Blood_healthy	healthy	healthy	healthy	healthy	healthy	BLC	3.09
INVE092	Blood_healthy	healthy	healthy	healthy	healthy	healthy	BLC	5.83
INVE093	Blood_healthy	healthy	healthy	healthy	healthy	healthy	BLC	3.93
INVE094	Blood_healthy	healthy	healthy	healthy	healthy	healthy	BLC	3.38
INVE095	Blood_healthy	healthy	healthy	healthy	healthy	healthy	BLC	8.83
INVE096	Blood_healthy	healthy	healthy	healthy	healthy	healthy	BLC	2.81
INVE097	Blood_healthy	healthy	healthy	healthy	healthy	healthy	BLC	4.04
INVE098	Blood_healthy	healthy	healthy	healthy	healthy	healthy	BLC	7.32
INVE099	Blood_healthy	healthy	healthy	healthy	healthy	healthy	BLC	3.75
INVE100	Blood_healthy	healthy	healthy	healthy	healthy	healthy	BLC	3.59
INVE101	Blood_healthy	healthy	healthy	healthy	healthy	healthy	BLC	4.82
INVE102	Blood_healthy	healthy	healthy	healthy	healthy	healthy	BLC	4.15
INVE103	Blood_healthy	healthy	healthy	healthy	healthy	healthy	BLC	5.54
INVE104	Blood_healthy	healthy	healthy	healthy	healthy	healthy	BLC	4.30
INVE105	Blood_healthy	healthy	healthy	healthy	healthy	healthy	BLC	6.31
INVE106	Blood_healthy	healthy	healthy	healthy	healthy	healthy	BLC	5.96
INVE107	Blood_healthy	healthy	healthy	healthy	healthy	healthy	BLC	6.58
INVE108	Blood_healthy	healthy	healthy	healthy	healthy	healthy	BLC	5.04
INVE109	Blood_healthy	healthy	healthy	healthy	healthy	healthy	BLC	2.62
INVE110	Blood_healthy	healthy	healthy	healthy	healthy	healthy	BLC	2.94
INVE111	Blood_healthy	healthy	healthy	healthy	healthy	healthy	BLC	3.64
INVE112	Blood_healthy	healthy	healthy	healthy	healthy	healthy	BLC	7.63
INVE113	Blood_healthy	healthy	healthy	healthy	healthy	healthy	BLC	3.95
COVI0124	Swab_Cases	1	na	unknown	unknown	unknown	BLC	0.20
COVI0125	Swab_Cases	1	na	unknown	unknown	unknown	BLC	1.10
COVI0126	Swab_Cases	1	na	unknown	unknown	unknown	BLC	0.30
COVI0127	Swab_Cases	1	na	unknown	unknown	unknown	BLC	0.30
COVI0128	Swab_Cases	1	04_EpiCoV7	unknown	unknown	unknown	BLC	0.40
COVI0129	Swab_Cases	1	04_EpiCoV8	unknown	unknown	unknown	BLC	2.50
COVI0130	Swab_Cases	1	04_EpiCoV3	unknown	unknown	unknown	BLC	1.10
COVI0131	Swab_Cases	1	04-EpiCoV6	unknown	unknown	unknown	BLC	2.00
COVI0132	Swab_Cases	1	04-EpiCoV14	unknown	unknown	unknown	BLC	0.80
COVI0133	Swab_Cases	1	04-EpiCoV4	unknown	unknown	unknown	BLC	1.60
COVI0134	Swab_Cases	1	04-EpiCoV1	unknown	unknown	unknown	BLC	0.10
COVI0136	Swab_Cases	1	04-EpiCoV15	unknown	unknown	unknown	BLC	0.50
COVI0139	Swab_Cases	1	04_EpiCoV12	unknown	unknown	unknown	BLC	0.50
COVI0140	Swab_Cases	1	04_EpiCoV5	unknown	unknown	unknown	BLC	0.60
COVI0193	Swab_Cases	2	06-EpiCoV16	Survived	mild	mild & moderate	BLC	NA
COVI0194	Swab_Cases	1	06-EpiCoV20	Survived	moderate	mild & moderate	BLC	NA
COVI0195	Swab_Cases	2	06-EpiCoV13	Survived	unknown	unknown	BLC	NA
COVI0196	Swab_Cases	1	06-EpiCoV23	Deceased	critical	severe & critical	BLC	NA
COVI0197	Swab_Cases	1	06-EpiCoV25	Survived	moderate	mild & moderate	BLC	NA
COVI0198	Swab_Cases	1	06-EpiCoV9	Survived	mild	mild & moderate	BLC	NA
COVI0199	Swab_Cases	1	06-EpiCoV34	Survived	unknown	unknown	BLC	NA
COVI0200	Swab_Cases	1	06-EpiCoV17	Survived	moderate	mild & moderate	BLC	NA
COVI0201	Swab_Cases	2	06-EpiCoV24	Survived	critical	severe & critical	BLC	NA
COVI0202	Swab_Cases	2	06-EpiCoV6	Survived	mild	mild & moderate	BLC	NA
COVI0203	Swab_Cases	1	06-EpiCoV7	Survived	mild	mild & moderate	BLC	NA
COVI0204	Swab_Cases	2	06-EpiCoV11	Survived	moderate	mild & moderate	BLC	NA
COVI0205	Swab_Cases	1	06-EpiCoV10	Survived	mild	mild & moderate	BLC	NA
COVI0206	Swab_Cases	1	06-EpiCoV30	Survived	moderate	mild & moderate	BLC	NA
COVI0207	Swab_Cases	2	06-EpiCoV22	Survived	severe	severe & critical	BLC	NA
COVI0208	Swab_Cases	1	06-EpiCoV13	Survived	unknown	unknown	BLC	NA
COVI0209	Swab_Cases	3	06-EpiCoV19	Survived	asymptomatic	mild & moderate	BLC	0.66
COVI0210	Swab_Cases	1	06-EpiCoV28	Deceased	severe	severe & critical	BLC	0.27
COVI0211	Swab_Cases	1	06-EpiCoV24	Survived	critical	severe & critical	BLC	0.15
COVI0212	Swab_Cases	1	06-EpiCoV21	Survived	unknown	unknown	BLC	1.33
COVI0213	Swab_Cases	1	06-EpiCoV31	Survived	moderate	mild & moderate	BLC	0.36
COVI0214	Swab_Cases	1	06-EpiCoV32	Survived	unknown	unknown	BLC	0.16
COVI0215	Swab_Cases	1	06-EpiCoV18	Survived	asymptomatic	mild & moderate	BLC	NA
COVI0216	Swab_Cases	2	06-EpiCoV19	Survived	asymptomatic	mild & moderate	BLC	0.39
COVI0217	Swab_Cases	1	06-EpiCoV22	Survived	severe	severe & critical	BLC	NA
COVI0218	Swab_Cases	1	06-EpiCoV29	Survived	mild	mild & moderate	BLC	NA
COVI0219	Swab_Cases	1	06-EpiCoV12	Survived	moderate	mild & moderate	BLC	NA
COVI0220	Swab_Cases	1	06-EpiCoV14	Survived	moderate	mild & moderate	BLC	NA
COVI0221	Swab_Cases	2	06-EpiCoV26	Survived	unknown	unknown	BLC	0.24
COVI0222	Swab_Cases	1	06-EpiCoV16	Survived	mild	mild & moderate	BLC	NA
COVI0223	Swab_Cases	1	06-EpiCoV33	Deceased	severe	severe & critical	BLC	NA
COVI0224	Swab_Cases	3	06-EpiCoV6	Survived	mild	mild & moderate	BLC	1.17
COVI0225	Swab_Cases	2	06-EpiCoV23	Deceased	critical	severe & critical	BLC	NA
COVI0226	Swab_Cases	2	06-EpiCoV18	Survived	asymptomatic	mild & moderate	BLC	0.91
COVI0227	Swab_Cases	1	06-EpiCoV11	Survived	moderate	mild & moderate	BLC	NA
COVI0228	Swab_Cases	1	06-EpiCoV26	Survived	unknown	unknown	BLC	0.18
COVI0229	Swab_Cases	2	06-EpiCoV3	Survived	critical	severe & critical	BLC	NA
COVI0230	Swab_Cases	1	06-EpiCoV6	Survived	mild	mild & moderate	BLC	3.23
COVI0231	Swab_Cases	2	06-EpiCoV8	Survived	mild	mild & moderate	BLC	3.19
COVI0232	Swab_Cases	1	06-EpiCoV19	Survived	asymptomatic	mild & moderate	BLC	NA
COVI0233	Swab_Cases	1	06-EpiCoV15	Deceased	critical	severe & critical	BLC	NA
COVI0234	Swab_Cases	2	06-EpiCoV31	Survived	moderate	mild & moderate	BLC	NA
COVI0235	Swab_Cases	1	06-EpiCoV27	Deceased	severe	severe & critical	BLC	0.42
COVI0236	Swab_Cases	3	06-EpiCoV23	Deceased	critical	severe & critical	BLC	0.37
COVI0237	Swab_Cases	3	06-EpiCoV24	Survived	critical	severe & critical	BLC	0.32
COVI0238	Swab_Cases	2	06-EpiCoV33	Deceased	severe	severe & critical	BLC	NA
COVI0239	Swab_Cases	2	06-EpiCoV27	Deceased	severe	severe & critical	BLC	2.37
COVI0240	Swab_Cases	4	06-EpiCoV19	Survived	asymptomatic	mild & moderate	BLC	0.20
COVI0241	Swab_Cases	3	06-EpiCoV26	Survived	unknown	unknown	BLC	0.06
COVI0242	Swab_Cases	2	06-EpiCoV30	Survived	moderate	mild & moderate	BLC	NA
COVI0243	Swab_Cases	2	06-EpiCoV28	Deceased	severe	severe & critical	BLC	0.19
COVI0244	Swab_Cases	3	06-EpiCoV22	Survived	severe	severe & critical	BLC	NA
CTRL0001	Swab_healthy	healthy	healthy	healthy	healthy	healthy	BLC	NA
CTRL0002	Swab_healthy	healthy	healthy	healthy	healthy	healthy	BLC	NA
CTRL0003	Swab_healthy	healthy	healthy	healthy	healthy	healthy	BLC	NA
CTRL0004	Swab_healthy	healthy	healthy	healthy	healthy	healthy	BLC	NA
CTRL0005	Swab_healthy	healthy	healthy	healthy	healthy	healthy	BLC	1.48
CTRL0006	Swab_healthy	healthy	healthy	healthy	healthy	healthy	BLC	7.71
CTRL0007	Swab_healthy	healthy	healthy	healthy	healthy	healthy	BLC	NA
CTRL0008	Swab_healthy	healthy	healthy	healthy	healthy	healthy	BLC	0.44
CTRL0009	Swab_healthy	healthy	healthy	healthy	healthy	healthy	BLC	NA
CTRL0010	Swab_healthy	healthy	healthy	healthy	healthy	healthy	BLC	5.07
CTRL0011	Swab_healthy	healthy	healthy	healthy	healthy	healthy	BLC	NA
CTRL0012	Swab_healthy	healthy	healthy	healthy	healthy	healthy	BLC	0.54
CTRL0013	Swab_healthy	healthy	healthy	healthy	healthy	healthy	BLC	10.23
COMP0001	Swab_healthy	healthy	healthy	healthy	healthy	healthy	BLC	3.40
NASE0002	Swab_healthy	healthy	healthy	healthy	healthy	healthy	BLC	0.70
NASE0003	Swab_healthy	healthy	healthy	healthy	healthy	healthy	BLC	0.70
NASE0005	Swab_healthy	healthy	healthy	healthy	healthy	healthy	BLC	0.90
NASE0007	Swab_healthy	healthy	healthy	healthy	healthy	healthy	BLC	0.20
NASE0008	Swab_healthy	healthy	healthy	healthy	healthy	healthy	BLC	1.80
NASE0017	Swab_healthy	healthy	healthy	healthy	healthy	healthy	BLC	33.50
NASE0018	Swab_healthy	healthy	healthy	healthy	healthy	healthy	BLC	0.30
NASE0020	Swab_healthy	healthy	healthy	healthy	healthy	healthy	BLC	0.50
NASE0022	Swab_healthy	healthy	healthy	healthy	healthy	healthy	BLC	0.50
N5	Swab_healthy	healthy	healthy	healthy	healthy	healthy	BLC	0.70
NOSE0001	Swab_healthy	healthy	healthy	healthy	healthy	healthy	BLC	0.50
NOSE0003	Swab_healthy	healthy	healthy	healthy	healthy	healthy	BLC	3.30
NOSE0004	Swab_healthy	healthy	healthy	healthy	healthy	healthy	BLC	0.40
NOSE0005	Swab_healthy	healthy	healthy	healthy	healthy	healthy	BLC	0.60
NOSE0008	Swab_healthy	healthy	healthy	healthy	healthy	healthy	BLC	1.70
NOSE0013	Swab_healthy	healthy	healthy	healthy	healthy	healthy	BLC	1.30
NOSE0015	Swab_healthy	healthy	healthy	healthy	healthy	healthy	BLC	1.30
NOSE0016	Swab_healthy	healthy	healthy	healthy	healthy	healthy	BLC	0.30
NOSE0017	Swab_healthy	healthy	healthy	healthy	healthy	healthy	BLC	1.50
NOSE0018	Swab_healthy	healthy	healthy	healthy	healthy	healthy	BLC	1.60
NOSE0021	Swab_healthy	healthy	healthy	healthy	healthy	healthy	BLC	13.40
NOSE0022	Swab_healthy	healthy	healthy	healthy	healthy	healthy	BLC	0.50
NOSE0025	Swab_healthy	healthy	healthy	healthy	healthy	healthy	BLC	0.40
DON0058.1	Swab_healthy	healthy	healthy	healthy	healthy	healthy	BLC	2.40
DON0058.2	Swab_healthy	healthy	healthy	healthy	healthy	healthy	BLC	6.80
DON0058.3	Swab_healthy	healthy	healthy	healthy	healthy	healthy	BLC	6.90
DON0058.5	Swab_healthy	healthy	healthy	healthy	healthy	healthy	BLC	3.30
DON0062.1	Swab_healthy	healthy	healthy	healthy	healthy	healthy	BLC	1.70
DON0062.3	Swab_healthy	healthy	healthy	healthy	healthy	healthy	BLC	0.90
DON0062.4	Swab_healthy	healthy	healthy	healthy	healthy	healthy	BLC	2.00
DON0075.2	Swab_healthy	healthy	healthy	healthy	healthy	healthy	BLC	11.40
DON0075.3	Swab_healthy	healthy	healthy	healthy	healthy	healthy	BLC	4.40
DON0075.4	Swab_healthy	healthy	healthy	healthy	healthy	healthy	BLC	2.00
DON0078.2	Swab_healthy	healthy	healthy	healthy	healthy	healthy	BLC	1.50
DON0078.3	Swab_healthy	healthy	healthy	healthy	healthy	healthy	BLC	0.40
DON0078.5	Swab_healthy	healthy	healthy	healthy	healthy	healthy	BLC	1.20
DON0079.2	Swab_healthy	healthy	healthy	healthy	healthy	healthy	BLC	0.60
DON0079.3	Swab_healthy	healthy	healthy	healthy	healthy	healthy	BLC	0.20
DON0079.4	Swab_healthy	healthy	healthy	healthy	healthy	healthy	BLC	0.60
DON0079.5	Swab_healthy	healthy	healthy	healthy	healthy	healthy	BLC	1.00
HD_01	Swab_healthy	healthy	healthy	healthy	healthy	healthy	BLC	0.13
HD_02	Swab_healthy	healthy	healthy	healthy	healthy	healthy	BLC	NA
HD_03	Swab_healthy	healthy	healthy	healthy	healthy	healthy	BLC	1.58
HD_04	Swab_healthy	healthy	healthy	healthy	healthy	healthy	BLC	NA
HD_05	Swab_healthy	healthy	healthy	healthy	healthy	healthy	BLC	NA
HD_06	Swab_healthy	healthy	healthy	healthy	healthy	healthy	BLC	0.87
HD_07	Swab_healthy	healthy	healthy	healthy	healthy	healthy	BLC	1.31
HD_11	Swab_healthy	healthy	healthy	healthy	healthy	healthy	BLC	NA
HD_13	Swab_healthy	healthy	healthy	healthy	healthy	healthy	BLC	NA
HD_16	Swab_healthy	healthy	healthy	healthy	healthy	healthy	BLC	0.35
HD_20	Swab_healthy	healthy	healthy	healthy	healthy	healthy	BLC	4.83
HD_21	Swab_healthy	healthy	healthy	healthy	healthy	healthy	BLC	1.73
HD_25	Swab_healthy	healthy	healthy	healthy	healthy	healthy	BLC	0.63
HD_34	Swab_healthy	healthy	healthy	healthy	healthy	healthy	BLC	2.49
HD_37	Swab_healthy	healthy	healthy	healthy	healthy	healthy	BLC	1.28
INVE001	Blood_healthy	healthy	healthy	healthy	healthy	healthy	CD3	16.42
INVE002	Blood_healthy	healthy	healthy	healthy	healthy	healthy	CD3	28.90
INVE003	Blood_healthy	healthy	healthy	healthy	healthy	healthy	CD3	14.33
INVE004	Blood_healthy	healthy	healthy	healthy	healthy	healthy	CD3	25.06
INVE005	Blood_healthy	healthy	healthy	healthy	healthy	healthy	CD3	36.62
INVE006	Blood_healthy	healthy	healthy	healthy	healthy	healthy	CD3	31.06
INVE007	Blood_healthy	healthy	healthy	healthy	healthy	healthy	CD3	24.20
INVE008	Blood_healthy	healthy	healthy	healthy	healthy	healthy	CD3	15.13
INVE009	Blood_healthy	healthy	healthy	healthy	healthy	healthy	CD3	17.68
INVE010	Blood_healthy	healthy	healthy	healthy	healthy	healthy	CD3	16.24
INVE011	Blood_healthy	healthy	healthy	healthy	healthy	healthy	CD3	17.09
INVE012	Blood_healthy	healthy	healthy	healthy	healthy	healthy	CD3	26.35
INVE013	Blood_healthy	healthy	healthy	healthy	healthy	healthy	CD3	14.40
INVE014	Blood_healthy	healthy	healthy	healthy	healthy	healthy	CD3	28.21
INVE015	Blood_healthy	healthy	healthy	healthy	healthy	healthy	CD3	19.75
INVE016	Blood_healthy	healthy	healthy	healthy	healthy	healthy	CD3	30.71
INVE017	Blood_healthy	healthy	healthy	healthy	healthy	healthy	CD3	18.09
INVE018	Blood_healthy	healthy	healthy	healthy	healthy	healthy	CD3	22.35
INVE019	Blood_healthy	healthy	healthy	healthy	healthy	healthy	CD3	19.22
INVE020	Blood_healthy	healthy	healthy	healthy	healthy	healthy	CD3	11.68
INVE021	Blood_healthy	healthy	healthy	healthy	healthy	healthy	CD3	16.83
INVE022	Blood_healthy	healthy	healthy	healthy	healthy	healthy	CD3	20.44
INVE023	Blood_healthy	healthy	healthy	healthy	healthy	healthy	CD3	17.16
INVE024	Blood_healthy	healthy	healthy	healthy	healthy	healthy	CD3	31.52
INVE025	Blood_healthy	healthy	healthy	healthy	healthy	healthy	CD3	22.03
INVE026	Blood_healthy	healthy	healthy	healthy	healthy	healthy	CD3	32.16
INVE027	Blood_healthy	healthy	healthy	healthy	healthy	healthy	CD3	12.86
INVE028	Blood_healthy	healthy	healthy	healthy	healthy	healthy	CD3	30.48
INVE029	Blood_healthy	healthy	healthy	healthy	healthy	healthy	CD3	21.74
INVE030	Blood_healthy	healthy	healthy	healthy	healthy	healthy	CD3	24.56
INVE031	Blood_healthy	healthy	healthy	healthy	healthy	healthy	CD3	23.16
INVE032	Blood_healthy	healthy	healthy	healthy	healthy	healthy	CD3	20.60
INVE033	Blood_healthy	healthy	healthy	healthy	healthy	healthy	CD3	16.70
INVE034	Blood_healthy	healthy	healthy	healthy	healthy	healthy	CD3	16.29
INVE035	Blood_healthy	healthy	healthy	healthy	healthy	healthy	CD3	17.86
INVE036	Blood_healthy	healthy	healthy	healthy	healthy	healthy	CD3	15.00
INVE037	Blood_healthy	healthy	healthy	healthy	healthy	healthy	CD3	22.46
INVE038	Blood_healthy	healthy	healthy	healthy	healthy	healthy	CD3	18.71
INVE039	Blood_healthy	healthy	healthy	healthy	healthy	healthy	CD3	21.44
INVE040	Blood_healthy	healthy	healthy	healthy	healthy	healthy	CD3	28.28
INVE041	Blood_healthy	healthy	healthy	healthy	healthy	healthy	CD3	18.53
INVE042	Blood_healthy	healthy	healthy	healthy	healthy	healthy	CD3	16.91
INVE043	Blood_healthy	healthy	healthy	healthy	healthy	healthy	CD3	20.47
INVE044	Blood_healthy	healthy	healthy	healthy	healthy	healthy	CD3	18.46
INVE045	Blood_healthy	healthy	healthy	healthy	healthy	healthy	CD3	18.12
INVE046	Blood_healthy	healthy	healthy	healthy	healthy	healthy	CD3	16.57
INVE047	Blood_healthy	healthy	healthy	healthy	healthy	healthy	CD3	14.45
INVE048	Blood_healthy	healthy	healthy	healthy	healthy	healthy	CD3	35.41
INVE049	Blood_healthy	healthy	healthy	healthy	healthy	healthy	CD3	30.92
INVE050	Blood_healthy	healthy	healthy	healthy	healthy	healthy	CD3	15.00
INVE051	Blood_healthy	healthy	healthy	healthy	healthy	healthy	CD3	16.87
INVE052	Blood_healthy	healthy	healthy	healthy	healthy	healthy	CD3	19.64
INVE053	Blood_healthy	healthy	healthy	healthy	healthy	healthy	CD3	16.65
INVE054	Blood_healthy	healthy	healthy	healthy	healthy	healthy	CD3	25.09
INVE055	Blood_healthy	healthy	healthy	healthy	healthy	healthy	CD3	25.77
INVE056	Blood_healthy	healthy	healthy	healthy	healthy	healthy	CD3	19.98
INVE057	Blood_healthy	healthy	healthy	healthy	healthy	healthy	CD3	15.49
INVE058	Blood_healthy	healthy	healthy	healthy	healthy	healthy	CD3	19.54
INVE059	Blood_healthy	healthy	healthy	healthy	healthy	healthy	CD3	19.94
INVE060	Blood_healthy	healthy	healthy	healthy	healthy	healthy	CD3	9.96
INVE061	Blood_healthy	healthy	healthy	healthy	healthy	healthy	CD3	10.84
INVE062	Blood_healthy	healthy	healthy	healthy	healthy	healthy	CD3	15.40
INVE063	Blood_healthy	healthy	healthy	healthy	healthy	healthy	CD3	19.37
INVE064	Blood_healthy	healthy	healthy	healthy	healthy	healthy	CD3	11.62
INVE065	Blood_healthy	healthy	healthy	healthy	healthy	healthy	CD3	32.46
INVE066	Blood_healthy	healthy	healthy	healthy	healthy	healthy	CD3	22.35
INVE067	Blood_healthy	healthy	healthy	healthy	healthy	healthy	CD3	22.80
INVE068	Blood_healthy	healthy	healthy	healthy	healthy	healthy	CD3	24.77
INVE069	Blood_healthy	healthy	healthy	healthy	healthy	healthy	CD3	20.65
INVE070	Blood_healthy	healthy	healthy	healthy	healthy	healthy	CD3	26.49
INVE071	Blood_healthy	healthy	healthy	healthy	healthy	healthy	CD3	25.93
INVE072	Blood_healthy	healthy	healthy	healthy	healthy	healthy	CD3	12.11
INVE073	Blood_healthy	healthy	healthy	healthy	healthy	healthy	CD3	30.78
INVE074	Blood_healthy	healthy	healthy	healthy	healthy	healthy	CD3	31.41
INVE075	Blood_healthy	healthy	healthy	healthy	healthy	healthy	CD3	15.37
INVE076	Blood_healthy	healthy	healthy	healthy	healthy	healthy	CD3	17.81
INVE077	Blood_healthy	healthy	healthy	healthy	healthy	healthy	CD3	36.40
INVE078	Blood_healthy	healthy	healthy	healthy	healthy	healthy	CD3	20.42
INVE079	Blood_healthy	healthy	healthy	healthy	healthy	healthy	CD3	19.17
INVE080	Blood_healthy	healthy	healthy	healthy	healthy	healthy	CD3	13.89
INVE081	Blood_healthy	healthy	healthy	healthy	healthy	healthy	CD3	23.66
INVE082	Blood_healthy	healthy	healthy	healthy	healthy	healthy	CD3	19.86
INVE083	Blood_healthy	healthy	healthy	healthy	healthy	healthy	CD3	21.65
INVE084	Blood_healthy	healthy	healthy	healthy	healthy	healthy	CD3	21.28
INVE085	Blood_healthy	healthy	healthy	healthy	healthy	healthy	CD3	14.88
INVE086	Blood_healthy	healthy	healthy	healthy	healthy	healthy	CD3	27.57
INVE087	Blood_healthy	healthy	healthy	healthy	healthy	healthy	CD3	26.11
INVE088	Blood_healthy	healthy	healthy	healthy	healthy	healthy	CD3	27.29
INVE089	Blood_healthy	healthy	healthy	healthy	healthy	healthy	CD3	20.37
INVE090	Blood_healthy	healthy	healthy	healthy	healthy	healthy	CD3	45.74
INVE091	Blood_healthy	healthy	healthy	healthy	healthy	healthy	CD3	19.77
INVE092	Blood_healthy	healthy	healthy	healthy	healthy	healthy	CD3	14.78
INVE093	Blood_healthy	healthy	healthy	healthy	healthy	healthy	CD3	15.20
INVE094	Blood_healthy	healthy	healthy	healthy	healthy	healthy	CD3	23.34
INVE095	Blood_healthy	healthy	healthy	healthy	healthy	healthy	CD3	25.42
INVE096	Blood_healthy	healthy	healthy	healthy	healthy	healthy	CD3	28.18
INVE097	Blood_healthy	healthy	healthy	healthy	healthy	healthy	CD3	16.89
INVE098	Blood_healthy	healthy	healthy	healthy	healthy	healthy	CD3	27.61
INVE099	Blood_healthy	healthy	healthy	healthy	healthy	healthy	CD3	23.00
INVE100	Blood_healthy	healthy	healthy	healthy	healthy	healthy	CD3	9.40
INVE101	Blood_healthy	healthy	healthy	healthy	healthy	healthy	CD3	24.98
INVE102	Blood_healthy	healthy	healthy	healthy	healthy	healthy	CD3	27.32
INVE103	Blood_healthy	healthy	healthy	healthy	healthy	healthy	CD3	20.81
INVE104	Blood_healthy	healthy	healthy	healthy	healthy	healthy	CD3	19.49
INVE105	Blood_healthy	healthy	healthy	healthy	healthy	healthy	CD3	36.75
INVE106	Blood_healthy	healthy	healthy	healthy	healthy	healthy	CD3	21.99
INVE107	Blood_healthy	healthy	healthy	healthy	healthy	healthy	CD3	27.87
INVE108	Blood_healthy	healthy	healthy	healthy	healthy	healthy	CD3	24.44
INVE109	Blood_healthy	healthy	healthy	healthy	healthy	healthy	CD3	14.05
INVE110	Blood_healthy	healthy	healthy	healthy	healthy	healthy	CD3	11.59
INVE111	Blood_healthy	healthy	healthy	healthy	healthy	healthy	CD3	18.23
INVE112	Blood_healthy	healthy	healthy	healthy	healthy	healthy	CD3	13.42
INVE113	Blood_healthy	healthy	healthy	healthy	healthy	healthy	CD3	26.68
COVI0124	Swab_Cases	1	na	unknown	unknown	unknown	CD3	1.50
COVI0125	Swab_Cases	1	na	unknown	unknown	unknown	CD3	6.40
COVI0126	Swab_Cases	1	na	unknown	unknown	unknown	CD3	4.10
COVI0127	Swab_Cases	1	na	unknown	unknown	unknown	CD3	2.30
COVI0128	Swab_Cases	1	04_EpiCoV7	unknown	unknown	unknown	CD3	3.40
COVI0129	Swab_Cases	1	04_EpiCoV8	unknown	unknown	unknown	CD3	3.10
COVI0130	Swab_Cases	1	04_EpiCoV3	unknown	unknown	unknown	CD3	1.80
COVI0131	Swab_Cases	1	04-EpiCoV6	unknown	unknown	unknown	CD3	4.60
COVI0132	Swab_Cases	1	04-EpiCoV14	unknown	unknown	unknown	CD3	3.30
COVI0133	Swab_Cases	1	04-EpiCoV4	unknown	unknown	unknown	CD3	2.20
COVI0134	Swab_Cases	1	04-EpiCoV1	unknown	unknown	unknown	CD3	0.50
COVI0135	Swab_Cases	1	04-EpiCoV13	unknown	unknown	unknown	CD3	1.10
COVI0136	Swab_Cases	1	04-EpiCoV15	unknown	unknown	unknown	CD3	1.00
COVI0137	Swab_Cases	1	04-EpiCoV9	unknown	unknown	unknown	CD3	6.90
COVI0138	Swab_Cases	1	04-EpiCoV2	unknown	unknown	unknown	CD3	6.90
COVI0139	Swab_Cases	1	04_EpiCoV12	unknown	unknown	unknown	CD3	0.90
COVI0140	Swab_Cases	1	04_EpiCoV5	unknown	unknown	unknown	CD3	2.30
COVI0193	Swab_Cases	2	06-EpiCoV16	Survived	mild	mild & moderate	CD3	NA
COVI0194	Swab_Cases	1	06-EpiCoV20	Survived	moderate	mild & moderate	CD3	4.42
COVI0195	Swab_Cases	2	06-EpiCoV13	Survived	unknown	unknown	CD3	4.27
COVI0196	Swab_Cases	1	06-EpiCoV23	Deceased	critical	severe & critical	CD3	4.76
COVI0197	Swab_Cases	1	06-EpiCoV25	Survived	moderate	mild & moderate	CD3	2.11
COVI0198	Swab_Cases	1	06-EpiCoV9	Survived	mild	mild & moderate	CD3	3.60
COVI0199	Swab_Cases	1	06-EpiCoV34	Survived	unknown	unknown	CD3	0.55
COVI0200	Swab_Cases	1	06-EpiCoV17	Survived	moderate	mild & moderate	CD3	NA
COVI0201	Swab_Cases	2	06-EpiCoV24	Survived	critical	severe & critical	CD3	0.54
COVI0202	Swab_Cases	2	06-EpiCoV6	Survived	mild	mild & moderate	CD3	1.33
COVI0203	Swab_Cases	1	06-EpiCoV7	Survived	mild	mild & moderate	CD3	19.44
COVI0204	Swab_Cases	2	06-EpiCoV11	Survived	moderate	mild & moderate	CD3	NA
COVI0205	Swab_Cases	1	06-EpiCoV10	Survived	mild	mild & moderate	CD3	2.53
COVI0206	Swab_Cases	1	06-EpiCoV30	Survived	moderate	mild & moderate	CD3	1.91
COVI0207	Swab_Cases	2	06-EpiCoV22	Survived	severe	severe & critical	CD3	0.57
COVI0208	Swab_Cases	1	06-EpiCoV13	Survived	unknown	unknown	CD3	NA
COVI0209	Swab_Cases	3	06-EpiCoV19	Survived	asymptomatic	mild & moderate	CD3	1.79
COVI0210	Swab_Cases	1	06-EpiCoV28	Deceased	severe	severe & critical	CD3	0.91
COVI0211	Swab_Cases	1	06-EpiCoV24	Survived	critical	severe & critical	CD3	NA
COVI0212	Swab_Cases	1	06-EpiCoV21	Survived	unknown	unknown	CD3	3.08
COVI0213	Swab_Cases	1	06-EpiCoV31	Survived	moderate	mild & moderate	CD3	1.29
COVI0214	Swab_Cases	1	06-EpiCoV32	Survived	unknown	unknown	CD3	0.61
COVI0215	Swab_Cases	1	06-EpiCoV18	Survived	asymptomatic	mild & moderate	CD3	NA
COVI0216	Swab_Cases	2	06-EpiCoV19	Survived	asymptomatic	mild & moderate	CD3	0.48
COVI0217	Swab_Cases	1	06-EpiCoV22	Survived	severe	severe & critical	CD3	1.03
COVI0218	Swab_Cases	1	06-EpiCoV29	Survived	mild	mild & moderate	CD3	4.40
COVI0219	Swab_Cases	1	06-EpiCoV12	Survived	moderate	mild & moderate	CD3	0.86
COVI0220	Swab_Cases	1	06-EpiCoV14	Survived	moderate	mild & moderate	CD3	13.30
COVI0221	Swab_Cases	2	06-EpiCoV26	Survived	unknown	unknown	CD3	0.65
COVI0222	Swab_Cases	1	06-EpiCoV16	Survived	mild	mild & moderate	CD3	1.84
COVI0223	Swab_Cases	1	06-EpiCoV33	Deceased	severe	severe & critical	CD3	2.19
COVI0224	Swab_Cases	3	06-EpiCoV6	Survived	mild	mild & moderate	CD3	0.98
COVI0225	Swab_Cases	2	06-EpiCoV23	Deceased	critical	severe & critical	CD3	2.56
COVI0226	Swab_Cases	2	06-EpiCoV18	Survived	asymptomatic	mild & moderate	CD3	2.01
COVI0227	Swab_Cases	1	06-EpiCoV11	Survived	moderate	mild & moderate	CD3	0.77
COVI0228	Swab_Cases	1	06-EpiCoV26	Survived	unknown	unknown	CD3	0.26
COVI0229	Swab_Cases	2	06-EpiCoV3	Survived	critical	severe & critical	CD3	0.64
COVI0230	Swab_Cases	1	06-EpiCoV6	Survived	mild	mild & moderate	CD3	0.69
COVI0231	Swab_Cases	2	06-EpiCoV8	Survived	mild	mild & moderate	CD3	3.72
COVI0232	Swab_Cases	1	06-EpiCoV19	Survived	asymptomatic	mild & moderate	CD3	NA
COVI0233	Swab_Cases	1	06-EpiCoV15	Deceased	critical	severe & critical	CD3	0.26
COVI0234	Swab_Cases	2	06-EpiCoV31	Survived	moderate	mild & moderate	CD3	0.63
COVI0235	Swab_Cases	1	06-EpiCoV27	Deceased	severe	severe & critical	CD3	0.87
COVI0236	Swab_Cases	3	06-EpiCoV23	Deceased	critical	severe & critical	CD3	0.41
COVI0237	Swab_Cases	3	06-EpiCoV24	Survived	critical	severe & critical	CD3	0.38
COVI0238	Swab_Cases	2	06-EpiCoV33	Deceased	severe	severe & critical	CD3	1.56
COVI0239	Swab_Cases	2	06-EpiCoV27	Deceased	severe	severe & critical	CD3	2.70
COVI0240	Swab_Cases	4	06-EpiCoV19	Survived	asymptomatic	mild & moderate	CD3	0.22
COVI0241	Swab_Cases	3	06-EpiCoV26	Survived	unknown	unknown	CD3	0.15
COVI0242	Swab_Cases	2	06-EpiCoV30	Survived	moderate	mild & moderate	CD3	NA
COVI0243	Swab_Cases	2	06-EpiCoV28	Deceased	severe	severe & critical	CD3	0.38
COVI0244	Swab_Cases	3	06-EpiCoV22	Survived	severe	severe & critical	CD3	NA
CTRL0001	Swab_healthy	healthy	healthy	healthy	healthy	healthy	CD3	3.25
CTRL0002	Swab_healthy	healthy	healthy	healthy	healthy	healthy	CD3	NA
CTRL0003	Swab_healthy	healthy	healthy	healthy	healthy	healthy	CD3	NA
CTRL0004	Swab_healthy	healthy	healthy	healthy	healthy	healthy	CD3	6.20
CTRL0005	Swab_healthy	healthy	healthy	healthy	healthy	healthy	CD3	2.51
CTRL0006	Swab_healthy	healthy	healthy	healthy	healthy	healthy	CD3	1.67
CTRL0007	Swab_healthy	healthy	healthy	healthy	healthy	healthy	CD3	NA
CTRL0008	Swab_healthy	healthy	healthy	healthy	healthy	healthy	CD3	5.39
CTRL0009	Swab_healthy	healthy	healthy	healthy	healthy	healthy	CD3	2.09
CTRL0010	Swab_healthy	healthy	healthy	healthy	healthy	healthy	CD3	8.63
CTRL0011	Swab_healthy	healthy	healthy	healthy	healthy	healthy	CD3	2.30
CTRL0012	Swab_healthy	healthy	healthy	healthy	healthy	healthy	CD3	2.13
CTRL0013	Swab_healthy	healthy	healthy	healthy	healthy	healthy	CD3	8.55
COMP0001	Swab_healthy	healthy	healthy	healthy	healthy	healthy	CD3	12.40
NASE0001	Swab_healthy	healthy	healthy	healthy	healthy	healthy	CD3	13.80
NASE0002	Swab_healthy	healthy	healthy	healthy	healthy	healthy	CD3	3.40
NASE0003	Swab_healthy	healthy	healthy	healthy	healthy	healthy	CD3	3.10
NASE0005	Swab_healthy	healthy	healthy	healthy	healthy	healthy	CD3	6.60
NASE0007	Swab_healthy	healthy	healthy	healthy	healthy	healthy	CD3	3.80
NASE0008	Swab_healthy	healthy	healthy	healthy	healthy	healthy	CD3	14.50
NASE0017	Swab_healthy	healthy	healthy	healthy	healthy	healthy	CD3	8.00
NASE0018	Swab_healthy	healthy	healthy	healthy	healthy	healthy	CD3	2.80
NASE0019	Swab_healthy	healthy	healthy	healthy	healthy	healthy	CD3	3.70
NASE0020	Swab_healthy	healthy	healthy	healthy	healthy	healthy	CD3	2.30
NASE0022	Swab_healthy	healthy	healthy	healthy	healthy	healthy	CD3	6.10
N5	Swab_healthy	healthy	healthy	healthy	healthy	healthy	CD3	1.60
NOSE0001	Swab_healthy	healthy	healthy	healthy	healthy	healthy	CD3	3.40
NOSE0003	Swab_healthy	healthy	healthy	healthy	healthy	healthy	CD3	16.10
NOSE0004	Swab_healthy	healthy	healthy	healthy	healthy	healthy	CD3	2.80
NOSE0005	Swab_healthy	healthy	healthy	healthy	healthy	healthy	CD3	5.10
NOSE0008	Swab_healthy	healthy	healthy	healthy	healthy	healthy	CD3	12.50
NOSE0013	Swab_healthy	healthy	healthy	healthy	healthy	healthy	CD3	6.20
NOSE0015	Swab_healthy	healthy	healthy	healthy	healthy	healthy	CD3	10.10
NOSE0016	Swab_healthy	healthy	healthy	healthy	healthy	healthy	CD3	2.50
NOSE0017	Swab_healthy	healthy	healthy	healthy	healthy	healthy	CD3	7.70
NOSE0018	Swab_healthy	healthy	healthy	healthy	healthy	healthy	CD3	16.20
NOSE0020	Swab_healthy	healthy	healthy	healthy	healthy	healthy	CD3	1.00
NOSE0021	Swab_healthy	healthy	healthy	healthy	healthy	healthy	CD3	5.30
NOSE0022	Swab_healthy	healthy	healthy	healthy	healthy	healthy	CD3	7.40
NOSE0025	Swab_healthy	healthy	healthy	healthy	healthy	healthy	CD3	1.70
DON0058.1	Swab_healthy	healthy	healthy	healthy	healthy	healthy	CD3	3.40
DON0058.2	Swab_healthy	healthy	healthy	healthy	healthy	healthy	CD3	4.80
DON0058.3	Swab_healthy	healthy	healthy	healthy	healthy	healthy	CD3	2.00
DON0058.5	Swab_healthy	healthy	healthy	healthy	healthy	healthy	CD3	9.20
DON0062.1	Swab_healthy	healthy	healthy	healthy	healthy	healthy	CD3	1.70
DON0062.2	Swab_healthy	healthy	healthy	healthy	healthy	healthy	CD3	0.70
DON0062.3	Swab_healthy	healthy	healthy	healthy	healthy	healthy	CD3	0.80
DON0062.4	Swab_healthy	healthy	healthy	healthy	healthy	healthy	CD3	1.10
DON0062.5	Swab_healthy	healthy	healthy	healthy	healthy	healthy	CD3	0.60
DON0075.2	Swab_healthy	healthy	healthy	healthy	healthy	healthy	CD3	9.30
DON0075.3	Swab_healthy	healthy	healthy	healthy	healthy	healthy	CD3	6.70
DON0075.4	Swab_healthy	healthy	healthy	healthy	healthy	healthy	CD3	1.40
DON0078.2	Swab_healthy	healthy	healthy	healthy	healthy	healthy	CD3	2.70
DON0078.3	Swab_healthy	healthy	healthy	healthy	healthy	healthy	CD3	6.20
DON0078.5	Swab_healthy	healthy	healthy	healthy	healthy	healthy	CD3	3.70
DON0079.2	Swab_healthy	healthy	healthy	healthy	healthy	healthy	CD3	3.90
DON0079.3	Swab_healthy	healthy	healthy	healthy	healthy	healthy	CD3	1.90
DON0079.4	Swab_healthy	healthy	healthy	healthy	healthy	healthy	CD3	3.40
DON0079.5	Swab_healthy	healthy	healthy	healthy	healthy	healthy	CD3	2.60
INVE001	Blood_healthy	healthy	healthy	healthy	healthy	healthy	mBLC	1.99
INVE002	Blood_healthy	healthy	healthy	healthy	healthy	healthy	mBLC	1.56
INVE003	Blood_healthy	healthy	healthy	healthy	healthy	healthy	mBLC	1.57
INVE004	Blood_healthy	healthy	healthy	healthy	healthy	healthy	mBLC	1.09
INVE005	Blood_healthy	healthy	healthy	healthy	healthy	healthy	mBLC	2.17
INVE006	Blood_healthy	healthy	healthy	healthy	healthy	healthy	mBLC	1.32
INVE007	Blood_healthy	healthy	healthy	healthy	healthy	healthy	mBLC	1.54
INVE008	Blood_healthy	healthy	healthy	healthy	healthy	healthy	mBLC	1.14
INVE009	Blood_healthy	healthy	healthy	healthy	healthy	healthy	mBLC	1.07
INVE010	Blood_healthy	healthy	healthy	healthy	healthy	healthy	mBLC	0.81
INVE011	Blood_healthy	healthy	healthy	healthy	healthy	healthy	mBLC	1.26
INVE012	Blood_healthy	healthy	healthy	healthy	healthy	healthy	mBLC	2.00
INVE013	Blood_healthy	healthy	healthy	healthy	healthy	healthy	mBLC	1.44
INVE014	Blood_healthy	healthy	healthy	healthy	healthy	healthy	mBLC	1.68
INVE015	Blood_healthy	healthy	healthy	healthy	healthy	healthy	mBLC	1.16
INVE016	Blood_healthy	healthy	healthy	healthy	healthy	healthy	mBLC	1.67
INVE017	Blood_healthy	healthy	healthy	healthy	healthy	healthy	mBLC	2.37
INVE018	Blood_healthy	healthy	healthy	healthy	healthy	healthy	mBLC	2.11
INVE019	Blood_healthy	healthy	healthy	healthy	healthy	healthy	mBLC	1.65
INVE020	Blood_healthy	healthy	healthy	healthy	healthy	healthy	mBLC	1.33
INVE021	Blood_healthy	healthy	healthy	healthy	healthy	healthy	mBLC	1.63
INVE022	Blood_healthy	healthy	healthy	healthy	healthy	healthy	mBLC	2.08
INVE023	Blood_healthy	healthy	healthy	healthy	healthy	healthy	mBLC	1.97
INVE024	Blood_healthy	healthy	healthy	healthy	healthy	healthy	mBLC	1.48
INVE025	Blood_healthy	healthy	healthy	healthy	healthy	healthy	mBLC	1.80
INVE026	Blood_healthy	healthy	healthy	healthy	healthy	healthy	mBLC	1.69
INVE027	Blood_healthy	healthy	healthy	healthy	healthy	healthy	mBLC	1.79
INVE028	Blood_healthy	healthy	healthy	healthy	healthy	healthy	mBLC	2.50
INVE029	Blood_healthy	healthy	healthy	healthy	healthy	healthy	mBLC	2.20
INVE030	Blood_healthy	healthy	healthy	healthy	healthy	healthy	mBLC	2.20
INVE031	Blood_healthy	healthy	healthy	healthy	healthy	healthy	mBLC	1.38
INVE032	Blood_healthy	healthy	healthy	healthy	healthy	healthy	mBLC	1.25
INVE033	Blood_healthy	healthy	healthy	healthy	healthy	healthy	mBLC	2.01
INVE034	Blood_healthy	healthy	healthy	healthy	healthy	healthy	mBLC	1.29
INVE035	Blood_healthy	healthy	healthy	healthy	healthy	healthy	mBLC	1.98
INVE036	Blood_healthy	healthy	healthy	healthy	healthy	healthy	mBLC	1.49
INVE037	Blood_healthy	healthy	healthy	healthy	healthy	healthy	mBLC	1.69
INVE038	Blood_healthy	healthy	healthy	healthy	healthy	healthy	mBLC	2.42
INVE039	Blood_healthy	healthy	healthy	healthy	healthy	healthy	mBLC	1.63
INVE040	Blood_healthy	healthy	healthy	healthy	healthy	healthy	mBLC	2.03
INVE041	Blood_healthy	healthy	healthy	healthy	healthy	healthy	mBLC	1.32
INVE042	Blood_healthy	healthy	healthy	healthy	healthy	healthy	mBLC	1.09
INVE043	Blood_healthy	healthy	healthy	healthy	healthy	healthy	mBLC	2.56
INVE044	Blood_healthy	healthy	healthy	healthy	healthy	healthy	mBLC	1.58
INVE045	Blood_healthy	healthy	healthy	healthy	healthy	healthy	mBLC	0.91
INVE046	Blood_healthy	healthy	healthy	healthy	healthy	healthy	mBLC	1.38
INVE047	Blood_healthy	healthy	healthy	healthy	healthy	healthy	mBLC	1.50
INVE048	Blood_healthy	healthy	healthy	healthy	healthy	healthy	mBLC	1.26
INVE049	Blood_healthy	healthy	healthy	healthy	healthy	healthy	mBLC	1.80
INVE050	Blood_healthy	healthy	healthy	healthy	healthy	healthy	mBLC	1.37
INVE051	Blood_healthy	healthy	healthy	healthy	healthy	healthy	mBLC	1.36
INVE052	Blood_healthy	healthy	healthy	healthy	healthy	healthy	mBLC	1.36
INVE053	Blood_healthy	healthy	healthy	healthy	healthy	healthy	mBLC	1.28
INVE054	Blood_healthy	healthy	healthy	healthy	healthy	healthy	mBLC	2.47
INVE055	Blood_healthy	healthy	healthy	healthy	healthy	healthy	mBLC	1.31
INVE056	Blood_healthy	healthy	healthy	healthy	healthy	healthy	mBLC	1.26
INVE057	Blood_healthy	healthy	healthy	healthy	healthy	healthy	mBLC	0.89
INVE058	Blood_healthy	healthy	healthy	healthy	healthy	healthy	mBLC	1.99
INVE059	Blood_healthy	healthy	healthy	healthy	healthy	healthy	mBLC	0.74
INVE060	Blood_healthy	healthy	healthy	healthy	healthy	healthy	mBLC	1.46
INVE061	Blood_healthy	healthy	healthy	healthy	healthy	healthy	mBLC	1.67
INVE062	Blood_healthy	healthy	healthy	healthy	healthy	healthy	mBLC	1.20
INVE063	Blood_healthy	healthy	healthy	healthy	healthy	healthy	mBLC	0.86
INVE064	Blood_healthy	healthy	healthy	healthy	healthy	healthy	mBLC	1.47
INVE065	Blood_healthy	healthy	healthy	healthy	healthy	healthy	mBLC	1.92
INVE066	Blood_healthy	healthy	healthy	healthy	healthy	healthy	mBLC	1.76
INVE067	Blood_healthy	healthy	healthy	healthy	healthy	healthy	mBLC	1.63
INVE068	Blood_healthy	healthy	healthy	healthy	healthy	healthy	mBLC	2.30
INVE069	Blood_healthy	healthy	healthy	healthy	healthy	healthy	mBLC	1.81
INVE070	Blood_healthy	healthy	healthy	healthy	healthy	healthy	mBLC	2.90
INVE071	Blood_healthy	healthy	healthy	healthy	healthy	healthy	mBLC	0.96
INVE072	Blood_healthy	healthy	healthy	healthy	healthy	healthy	mBLC	1.34
INVE073	Blood_healthy	healthy	healthy	healthy	healthy	healthy	mBLC	2.05
INVE074	Blood_healthy	healthy	healthy	healthy	healthy	healthy	mBLC	1.19
INVE075	Blood_healthy	healthy	healthy	healthy	healthy	healthy	mBLC	1.26
INVE076	Blood_healthy	healthy	healthy	healthy	healthy	healthy	mBLC	2.35
INVE077	Blood_healthy	healthy	healthy	healthy	healthy	healthy	mBLC	1.52
INVE078	Blood_healthy	healthy	healthy	healthy	healthy	healthy	mBLC	0.42
INVE079	Blood_healthy	healthy	healthy	healthy	healthy	healthy	mBLC	1.94
INVE080	Blood_healthy	healthy	healthy	healthy	healthy	healthy	mBLC	1.67
INVE081	Blood_healthy	healthy	healthy	healthy	healthy	healthy	mBLC	1.68
INVE082	Blood_healthy	healthy	healthy	healthy	healthy	healthy	mBLC	1.43
INVE083	Blood_healthy	healthy	healthy	healthy	healthy	healthy	mBLC	1.30
INVE084	Blood_healthy	healthy	healthy	healthy	healthy	healthy	mBLC	1.98
INVE085	Blood_healthy	healthy	healthy	healthy	healthy	healthy	mBLC	2.38
INVE086	Blood_healthy	healthy	healthy	healthy	healthy	healthy	mBLC	1.39
INVE087	Blood_healthy	healthy	healthy	healthy	healthy	healthy	mBLC	1.31
INVE088	Blood_healthy	healthy	healthy	healthy	healthy	healthy	mBLC	2.10
INVE089	Blood_healthy	healthy	healthy	healthy	healthy	healthy	mBLC	1.58
INVE090	Blood_healthy	healthy	healthy	healthy	healthy	healthy	mBLC	0.94
INVE091	Blood_healthy	healthy	healthy	healthy	healthy	healthy	mBLC	NA
INVE092	Blood_healthy	healthy	healthy	healthy	healthy	healthy	mBLC	1.20
INVE093	Blood_healthy	healthy	healthy	healthy	healthy	healthy	mBLC	1.74
INVE094	Blood_healthy	healthy	healthy	healthy	healthy	healthy	mBLC	1.17
INVE095	Blood_healthy	healthy	healthy	healthy	healthy	healthy	mBLC	1.02
INVE096	Blood_healthy	healthy	healthy	healthy	healthy	healthy	mBLC	1.87
INVE097	Blood_healthy	healthy	healthy	healthy	healthy	healthy	mBLC	1.44
INVE098	Blood_healthy	healthy	healthy	healthy	healthy	healthy	mBLC	1.37
INVE099	Blood_healthy	healthy	healthy	healthy	healthy	healthy	mBLC	1.83
INVE100	Blood_healthy	healthy	healthy	healthy	healthy	healthy	mBLC	0.81
INVE101	Blood_healthy	healthy	healthy	healthy	healthy	healthy	mBLC	1.61
INVE102	Blood_healthy	healthy	healthy	healthy	healthy	healthy	mBLC	1.70
INVE103	Blood_healthy	healthy	healthy	healthy	healthy	healthy	mBLC	1.07
INVE104	Blood_healthy	healthy	healthy	healthy	healthy	healthy	mBLC	1.98
INVE105	Blood_healthy	healthy	healthy	healthy	healthy	healthy	mBLC	1.30
INVE106	Blood_healthy	healthy	healthy	healthy	healthy	healthy	mBLC	1.08
INVE107	Blood_healthy	healthy	healthy	healthy	healthy	healthy	mBLC	1.44
INVE108	Blood_healthy	healthy	healthy	healthy	healthy	healthy	mBLC	1.00
INVE109	Blood_healthy	healthy	healthy	healthy	healthy	healthy	mBLC	1.91
INVE110	Blood_healthy	healthy	healthy	healthy	healthy	healthy	mBLC	NA
INVE111	Blood_healthy	healthy	healthy	healthy	healthy	healthy	mBLC	NA
INVE112	Blood_healthy	healthy	healthy	healthy	healthy	healthy	mBLC	NA
INVE113	Blood_healthy	healthy	healthy	healthy	healthy	healthy	mBLC	NA
COVI0124	Swab_Cases	1	na	unknown	unknown	unknown	mBLC	0.53
COVI0125	Swab_Cases	1	na	unknown	unknown	unknown	mBLC	0.72
COVI0126	Swab_Cases	1	na	unknown	unknown	unknown	mBLC	0.55
COVI0127	Swab_Cases	1	na	unknown	unknown	unknown	mBLC	0.67
COVI0128	Swab_Cases	1	04_EpiCoV7	unknown	unknown	unknown	mBLC	0.63
COVI0130	Swab_Cases	1	04_EpiCoV3	unknown	unknown	unknown	mBLC	0.76
COVI0131	Swab_Cases	1	04-EpiCoV6	unknown	unknown	unknown	mBLC	0.93
COVI0132	Swab_Cases	1	04-EpiCoV14	unknown	unknown	unknown	mBLC	0.75
COVI0133	Swab_Cases	1	04-EpiCoV4	unknown	unknown	unknown	mBLC	0.55
COVI0134	Swab_Cases	1	04-EpiCoV1	unknown	unknown	unknown	mBLC	0.43
COVI0136	Swab_Cases	1	04-EpiCoV15	unknown	unknown	unknown	mBLC	0.43
COVI0137	Swab_Cases	1	04-EpiCoV9	unknown	unknown	unknown	mBLC	0.51
COVI0138	Swab_Cases	1	04-EpiCoV2	unknown	unknown	unknown	mBLC	0.35
COVI0139	Swab_Cases	1	04_EpiCoV12	unknown	unknown	unknown	mBLC	0.47
COVI0140	Swab_Cases	1	04_EpiCoV5	unknown	unknown	unknown	mBLC	0.39
COVI0193	Swab_Cases	2	06-EpiCoV16	Survived	mild	mild & moderate	mBLC	1.01
COVI0194	Swab_Cases	1	06-EpiCoV20	Survived	moderate	mild & moderate	mBLC	NA
COVI0195	Swab_Cases	2	06-EpiCoV13	Survived	unknown	unknown	mBLC	NA
COVI0196	Swab_Cases	1	06-EpiCoV23	Deceased	critical	severe & critical	mBLC	NA
COVI0197	Swab_Cases	1	06-EpiCoV25	Survived	moderate	mild & moderate	mBLC	NA
COVI0198	Swab_Cases	1	06-EpiCoV9	Survived	mild	mild & moderate	mBLC	1.06
COVI0199	Swab_Cases	1	06-EpiCoV34	Survived	unknown	unknown	mBLC	1.26
COVI0200	Swab_Cases	1	06-EpiCoV17	Survived	moderate	mild & moderate	mBLC	NA
COVI0201	Swab_Cases	2	06-EpiCoV24	Survived	critical	severe & critical	mBLC	1.56
COVI0202	Swab_Cases	2	06-EpiCoV6	Survived	mild	mild & moderate	mBLC	2.12
COVI0203	Swab_Cases	1	06-EpiCoV7	Survived	mild	mild & moderate	mBLC	NA
COVI0204	Swab_Cases	2	06-EpiCoV11	Survived	moderate	mild & moderate	mBLC	NA
COVI0205	Swab_Cases	1	06-EpiCoV10	Survived	mild	mild & moderate	mBLC	NA
COVI0206	Swab_Cases	1	06-EpiCoV30	Survived	moderate	mild & moderate	mBLC	1.38
COVI0207	Swab_Cases	2	06-EpiCoV22	Survived	severe	severe & critical	mBLC	1.56
COVI0208	Swab_Cases	1	06-EpiCoV13	Survived	unknown	unknown	mBLC	NA
COVI0209	Swab_Cases	3	06-EpiCoV19	Survived	asymptomatic	mild & moderate	mBLC	1.82
COVI0210	Swab_Cases	1	06-EpiCoV28	Deceased	severe	severe & critical	mBLC	1.10
COVI0211	Swab_Cases	1	06-EpiCoV24	Survived	critical	severe & critical	mBLC	1.68
COVI0212	Swab_Cases	1	06-EpiCoV21	Survived	unknown	unknown	mBLC	1.25
COVI0213	Swab_Cases	1	06-EpiCoV31	Survived	moderate	mild & moderate	mBLC	0.81
COVI0214	Swab_Cases	1	06-EpiCoV32	Survived	unknown	unknown	mBLC	1.51
COVI0215	Swab_Cases	1	06-EpiCoV18	Survived	asymptomatic	mild & moderate	mBLC	0.98
COVI0216	Swab_Cases	2	06-EpiCoV19	Survived	asymptomatic	mild & moderate	mBLC	1.34
COVI0217	Swab_Cases	1	06-EpiCoV22	Survived	severe	severe & critical	mBLC	1.40
COVI0218	Swab_Cases	1	06-EpiCoV29	Survived	mild	mild & moderate	mBLC	1.68
COVI0219	Swab_Cases	1	06-EpiCoV12	Survived	moderate	mild & moderate	mBLC	1.09
COVI0220	Swab_Cases	1	06-EpiCoV14	Survived	moderate	mild & moderate	mBLC	NA
COVI0221	Swab_Cases	2	06-EpiCoV26	Survived	unknown	unknown	mBLC	1.70
COVI0222	Swab_Cases	1	06-EpiCoV16	Survived	mild	mild & moderate	mBLC	1.14
COVI0223	Swab_Cases	1	06-EpiCoV33	Deceased	severe	severe & critical	mBLC	1.69
COVI0224	Swab_Cases	3	06-EpiCoV6	Survived	mild	mild & moderate	mBLC	1.34
COVI0225	Swab_Cases	2	06-EpiCoV23	Deceased	critical	severe & critical	mBLC	NA
COVI0226	Swab_Cases	2	06-EpiCoV18	Survived	asymptomatic	mild & moderate	mBLC	1.97
COVI0227	Swab_Cases	1	06-EpiCoV11	Survived	moderate	mild & moderate	mBLC	0.44
COVI0228	Swab_Cases	1	06-EpiCoV26	Survived	unknown	unknown	mBLC	0.62
COVI0229	Swab_Cases	2	06-EpiCoV3	Survived	critical	severe & critical	mBLC	0.57
COVI0230	Swab_Cases	1	06-EpiCoV6	Survived	mild	mild & moderate	mBLC	NA
COVI0231	Swab_Cases	2	06-EpiCoV8	Survived	mild	mild & moderate	mBLC	0.70
COVI0232	Swab_Cases	1	06-EpiCoV19	Survived	asymptomatic	mild & moderate	mBLC	NA
COVI0233	Swab_Cases	1	06-EpiCoV15	Deceased	critical	severe & critical	mBLC	4.71
COVI0234	Swab_Cases	2	06-EpiCoV31	Survived	moderate	mild & moderate	mBLC	5.04
COVI0235	Swab_Cases	1	06-EpiCoV27	Deceased	severe	severe & critical	mBLC	NA
COVI0236	Swab_Cases	3	06-EpiCoV23	Deceased	critical	severe & critical	mBLC	1.46
COVI0237	Swab_Cases	3	06-EpiCoV24	Survived	critical	severe & critical	mBLC	0.05
COVI0238	Swab_Cases	2	06-EpiCoV33	Deceased	severe	severe & critical	mBLC	0.74
COVI0239	Swab_Cases	2	06-EpiCoV27	Deceased	severe	severe & critical	mBLC	0.06
COVI0240	Swab_Cases	4	06-EpiCoV19	Survived	asymptomatic	mild & moderate	mBLC	0.07
COVI0241	Swab_Cases	3	06-EpiCoV26	Survived	unknown	unknown	mBLC	0.03
COVI0242	Swab_Cases	2	06-EpiCoV30	Survived	moderate	mild & moderate	mBLC	9.48
COVI0243	Swab_Cases	2	06-EpiCoV28	Deceased	severe	severe & critical	mBLC	0.23
COVI0244	Swab_Cases	3	06-EpiCoV22	Survived	severe	severe & critical	mBLC	5.26
CTRL0001	Swab_healthy	healthy	healthy	healthy	healthy	healthy	mBLC	0.39
CTRL0002	Swab_healthy	healthy	healthy	healthy	healthy	healthy	mBLC	14.93
CTRL0003	Swab_healthy	healthy	healthy	healthy	healthy	healthy	mBLC	NA
CTRL0004	Swab_healthy	healthy	healthy	healthy	healthy	healthy	mBLC	NA
CTRL0005	Swab_healthy	healthy	healthy	healthy	healthy	healthy	mBLC	0.64
CTRL0006	Swab_healthy	healthy	healthy	healthy	healthy	healthy	mBLC	NA
CTRL0007	Swab_healthy	healthy	healthy	healthy	healthy	healthy	mBLC	NA
CTRL0008	Swab_healthy	healthy	healthy	healthy	healthy	healthy	mBLC	0.62
CTRL0009	Swab_healthy	healthy	healthy	healthy	healthy	healthy	mBLC	NA
CTRL0010	Swab_healthy	healthy	healthy	healthy	healthy	healthy	mBLC	1.33
CTRL0011	Swab_healthy	healthy	healthy	healthy	healthy	healthy	mBLC	0.71
CTRL0012	Swab_healthy	healthy	healthy	healthy	healthy	healthy	mBLC	0.39
CTRL0013	Swab_healthy	healthy	healthy	healthy	healthy	healthy	mBLC	NA
HD_01	Swab_healthy	healthy	healthy	healthy	healthy	healthy	mBLC	0.53
HD_02	Swab_healthy	healthy	healthy	healthy	healthy	healthy	mBLC	NA
HD_03	Swab_healthy	healthy	healthy	healthy	healthy	healthy	mBLC	NA
HD_04	Swab_healthy	healthy	healthy	healthy	healthy	healthy	mBLC	NA
HD_05	Swab_healthy	healthy	healthy	healthy	healthy	healthy	mBLC	NA
HD_06	Swab_healthy	healthy	healthy	healthy	healthy	healthy	mBLC	0.56
HD_07	Swab_healthy	healthy	healthy	healthy	healthy	healthy	mBLC	NA
HD_11	Swab_healthy	healthy	healthy	healthy	healthy	healthy	mBLC	NA
HD_13	Swab_healthy	healthy	healthy	healthy	healthy	healthy	mBLC	0.60
HD_16	Swab_healthy	healthy	healthy	healthy	healthy	healthy	mBLC	NA
HD_20	Swab_healthy	healthy	healthy	healthy	healthy	healthy	mBLC	2.90
HD_21	Swab_healthy	healthy	healthy	healthy	healthy	healthy	mBLC	1.04
HD_25	Swab_healthy	healthy	healthy	healthy	healthy	healthy	mBLC	0.61
HD_34	Swab_healthy	healthy	healthy	healthy	healthy	healthy	mBLC	0.81
HD_37	Swab_healthy	healthy	healthy	healthy	healthy	healthy	mBLC	0.77
INVE001	Blood_healthy	healthy	healthy	healthy	healthy	healthy	nBLC	2.91
INVE002	Blood_healthy	healthy	healthy	healthy	healthy	healthy	nBLC	3.51
INVE003	Blood_healthy	healthy	healthy	healthy	healthy	healthy	nBLC	1.87
INVE004	Blood_healthy	healthy	healthy	healthy	healthy	healthy	nBLC	0.85
INVE005	Blood_healthy	healthy	healthy	healthy	healthy	healthy	nBLC	3.08
INVE006	Blood_healthy	healthy	healthy	healthy	healthy	healthy	nBLC	2.35
INVE007	Blood_healthy	healthy	healthy	healthy	healthy	healthy	nBLC	2.92
INVE008	Blood_healthy	healthy	healthy	healthy	healthy	healthy	nBLC	1.15
INVE009	Blood_healthy	healthy	healthy	healthy	healthy	healthy	nBLC	3.45
INVE010	Blood_healthy	healthy	healthy	healthy	healthy	healthy	nBLC	0.78
INVE011	Blood_healthy	healthy	healthy	healthy	healthy	healthy	nBLC	1.84
INVE012	Blood_healthy	healthy	healthy	healthy	healthy	healthy	nBLC	0.90
INVE013	Blood_healthy	healthy	healthy	healthy	healthy	healthy	nBLC	2.52
INVE014	Blood_healthy	healthy	healthy	healthy	healthy	healthy	nBLC	3.09
INVE015	Blood_healthy	healthy	healthy	healthy	healthy	healthy	nBLC	2.27
INVE016	Blood_healthy	healthy	healthy	healthy	healthy	healthy	nBLC	3.03
INVE017	Blood_healthy	healthy	healthy	healthy	healthy	healthy	nBLC	1.19
INVE018	Blood_healthy	healthy	healthy	healthy	healthy	healthy	nBLC	1.86
INVE019	Blood_healthy	healthy	healthy	healthy	healthy	healthy	nBLC	1.67
INVE020	Blood_healthy	healthy	healthy	healthy	healthy	healthy	nBLC	2.55
INVE021	Blood_healthy	healthy	healthy	healthy	healthy	healthy	nBLC	1.83
INVE022	Blood_healthy	healthy	healthy	healthy	healthy	healthy	nBLC	2.41
INVE023	Blood_healthy	healthy	healthy	healthy	healthy	healthy	nBLC	1.16
INVE024	Blood_healthy	healthy	healthy	healthy	healthy	healthy	nBLC	2.54
INVE025	Blood_healthy	healthy	healthy	healthy	healthy	healthy	nBLC	1.01
INVE026	Blood_healthy	healthy	healthy	healthy	healthy	healthy	nBLC	3.90
INVE027	Blood_healthy	healthy	healthy	healthy	healthy	healthy	nBLC	1.80
INVE028	Blood_healthy	healthy	healthy	healthy	healthy	healthy	nBLC	1.77
INVE029	Blood_healthy	healthy	healthy	healthy	healthy	healthy	nBLC	2.54
INVE030	Blood_healthy	healthy	healthy	healthy	healthy	healthy	nBLC	3.68
INVE031	Blood_healthy	healthy	healthy	healthy	healthy	healthy	nBLC	2.14
INVE032	Blood_healthy	healthy	healthy	healthy	healthy	healthy	nBLC	0.78
INVE033	Blood_healthy	healthy	healthy	healthy	healthy	healthy	nBLC	1.88
INVE034	Blood_healthy	healthy	healthy	healthy	healthy	healthy	nBLC	1.38
INVE035	Blood_healthy	healthy	healthy	healthy	healthy	healthy	nBLC	0.95
INVE036	Blood_healthy	healthy	healthy	healthy	healthy	healthy	nBLC	1.74
INVE037	Blood_healthy	healthy	healthy	healthy	healthy	healthy	nBLC	1.94
INVE038	Blood_healthy	healthy	healthy	healthy	healthy	healthy	nBLC	1.59
INVE039	Blood_healthy	healthy	healthy	healthy	healthy	healthy	nBLC	1.32
INVE040	Blood_healthy	healthy	healthy	healthy	healthy	healthy	nBLC	2.13
INVE041	Blood_healthy	healthy	healthy	healthy	healthy	healthy	nBLC	3.13
INVE042	Blood_healthy	healthy	healthy	healthy	healthy	healthy	nBLC	2.78
INVE043	Blood_healthy	healthy	healthy	healthy	healthy	healthy	nBLC	1.38
INVE044	Blood_healthy	healthy	healthy	healthy	healthy	healthy	nBLC	0.88
INVE045	Blood_healthy	healthy	healthy	healthy	healthy	healthy	nBLC	0.96
INVE046	Blood_healthy	healthy	healthy	healthy	healthy	healthy	nBLC	2.84
INVE047	Blood_healthy	healthy	healthy	healthy	healthy	healthy	nBLC	0.71
INVE048	Blood_healthy	healthy	healthy	healthy	healthy	healthy	nBLC	3.01
INVE049	Blood_healthy	healthy	healthy	healthy	healthy	healthy	nBLC	2.50
INVE050	Blood_healthy	healthy	healthy	healthy	healthy	healthy	nBLC	1.88
INVE051	Blood_healthy	healthy	healthy	healthy	healthy	healthy	nBLC	1.43
INVE052	Blood_healthy	healthy	healthy	healthy	healthy	healthy	nBLC	3.28
INVE053	Blood_healthy	healthy	healthy	healthy	healthy	healthy	nBLC	4.23
INVE054	Blood_healthy	healthy	healthy	healthy	healthy	healthy	nBLC	1.42
INVE055	Blood_healthy	healthy	healthy	healthy	healthy	healthy	nBLC	2.05
INVE056	Blood_healthy	healthy	healthy	healthy	healthy	healthy	nBLC	3.00
INVE057	Blood_healthy	healthy	healthy	healthy	healthy	healthy	nBLC	1.00
INVE058	Blood_healthy	healthy	healthy	healthy	healthy	healthy	nBLC	2.31
INVE059	Blood_healthy	healthy	healthy	healthy	healthy	healthy	nBLC	2.00
INVE060	Blood_healthy	healthy	healthy	healthy	healthy	healthy	nBLC	1.66
INVE061	Blood_healthy	healthy	healthy	healthy	healthy	healthy	nBLC	0.76
INVE062	Blood_healthy	healthy	healthy	healthy	healthy	healthy	nBLC	2.10
INVE063	Blood_healthy	healthy	healthy	healthy	healthy	healthy	nBLC	1.37
INVE064	Blood_healthy	healthy	healthy	healthy	healthy	healthy	nBLC	2.25
INVE065	Blood_healthy	healthy	healthy	healthy	healthy	healthy	nBLC	2.21
INVE066	Blood_healthy	healthy	healthy	healthy	healthy	healthy	nBLC	1.70
INVE067	Blood_healthy	healthy	healthy	healthy	healthy	healthy	nBLC	1.97
INVE068	Blood_healthy	healthy	healthy	healthy	healthy	healthy	nBLC	3.40
INVE069	Blood_healthy	healthy	healthy	healthy	healthy	healthy	nBLC	2.34
INVE070	Blood_healthy	healthy	healthy	healthy	healthy	healthy	nBLC	3.32
INVE071	Blood_healthy	healthy	healthy	healthy	healthy	healthy	nBLC	2.41
INVE072	Blood_healthy	healthy	healthy	healthy	healthy	healthy	nBLC	2.13
INVE073	Blood_healthy	healthy	healthy	healthy	healthy	healthy	nBLC	4.17
INVE074	Blood_healthy	healthy	healthy	healthy	healthy	healthy	nBLC	2.00
INVE075	Blood_healthy	healthy	healthy	healthy	healthy	healthy	nBLC	0.93
INVE076	Blood_healthy	healthy	healthy	healthy	healthy	healthy	nBLC	1.47
INVE077	Blood_healthy	healthy	healthy	healthy	healthy	healthy	nBLC	2.65
INVE078	Blood_healthy	healthy	healthy	healthy	healthy	healthy	nBLC	1.55
INVE079	Blood_healthy	healthy	healthy	healthy	healthy	healthy	nBLC	2.29
INVE080	Blood_healthy	healthy	healthy	healthy	healthy	healthy	nBLC	1.43
INVE081	Blood_healthy	healthy	healthy	healthy	healthy	healthy	nBLC	4.66
INVE082	Blood_healthy	healthy	healthy	healthy	healthy	healthy	nBLC	2.52
INVE083	Blood_healthy	healthy	healthy	healthy	healthy	healthy	nBLC	2.45
INVE084	Blood_healthy	healthy	healthy	healthy	healthy	healthy	nBLC	1.96
INVE085	Blood_healthy	healthy	healthy	healthy	healthy	healthy	nBLC	1.65
INVE086	Blood_healthy	healthy	healthy	healthy	healthy	healthy	nBLC	1.92
INVE087	Blood_healthy	healthy	healthy	healthy	healthy	healthy	nBLC	3.61
INVE088	Blood_healthy	healthy	healthy	healthy	healthy	healthy	nBLC	2.54
INVE089	Blood_healthy	healthy	healthy	healthy	healthy	healthy	nBLC	5.06
INVE090	Blood_healthy	healthy	healthy	healthy	healthy	healthy	nBLC	1.66
INVE091	Blood_healthy	healthy	healthy	healthy	healthy	healthy	nBLC	0.92
INVE092	Blood_healthy	healthy	healthy	healthy	healthy	healthy	nBLC	3.20
INVE093	Blood_healthy	healthy	healthy	healthy	healthy	healthy	nBLC	NA
INVE094	Blood_healthy	healthy	healthy	healthy	healthy	healthy	nBLC	0.92
INVE095	Blood_healthy	healthy	healthy	healthy	healthy	healthy	nBLC	2.91
INVE096	Blood_healthy	healthy	healthy	healthy	healthy	healthy	nBLC	1.70
INVE097	Blood_healthy	healthy	healthy	healthy	healthy	healthy	nBLC	2.22
INVE098	Blood_healthy	healthy	healthy	healthy	healthy	healthy	nBLC	1.92
INVE099	Blood_healthy	healthy	healthy	healthy	healthy	healthy	nBLC	1.02
INVE100	Blood_healthy	healthy	healthy	healthy	healthy	healthy	nBLC	2.02
INVE101	Blood_healthy	healthy	healthy	healthy	healthy	healthy	nBLC	3.24
INVE102	Blood_healthy	healthy	healthy	healthy	healthy	healthy	nBLC	0.67
INVE103	Blood_healthy	healthy	healthy	healthy	healthy	healthy	nBLC	5.28
INVE104	Blood_healthy	healthy	healthy	healthy	healthy	healthy	nBLC	2.74
INVE105	Blood_healthy	healthy	healthy	healthy	healthy	healthy	nBLC	2.77
INVE106	Blood_healthy	healthy	healthy	healthy	healthy	healthy	nBLC	2.90
INVE107	Blood_healthy	healthy	healthy	healthy	healthy	healthy	nBLC	2.19
INVE108	Blood_healthy	healthy	healthy	healthy	healthy	healthy	nBLC	2.99
INVE109	Blood_healthy	healthy	healthy	healthy	healthy	healthy	nBLC	1.12
INVE110	Blood_healthy	healthy	healthy	healthy	healthy	healthy	nBLC	1.41
INVE111	Blood_healthy	healthy	healthy	healthy	healthy	healthy	nBLC	3.35
INVE112	Blood_healthy	healthy	healthy	healthy	healthy	healthy	nBLC	6.21
INVE113	Blood_healthy	healthy	healthy	healthy	healthy	healthy	nBLC	2.98
COVI0124	Swab_Cases	1	na	unknown	unknown	unknown	nBLC	1.65
COVI0125	Swab_Cases	1	na	unknown	unknown	unknown	nBLC	1.66
COVI0126	Swab_Cases	1	na	unknown	unknown	unknown	nBLC	1.06
COVI0127	Swab_Cases	1	na	unknown	unknown	unknown	nBLC	2.19
COVI0128	Swab_Cases	1	04_EpiCoV7	unknown	unknown	unknown	nBLC	1.01
COVI0129	Swab_Cases	1	04_EpiCoV8	unknown	unknown	unknown	nBLC	3.11
COVI0130	Swab_Cases	1	04_EpiCoV3	unknown	unknown	unknown	nBLC	2.29
COVI0131	Swab_Cases	1	04-EpiCoV6	unknown	unknown	unknown	nBLC	2.26
COVI0132	Swab_Cases	1	04-EpiCoV14	unknown	unknown	unknown	nBLC	3.47
COVI0133	Swab_Cases	1	04-EpiCoV4	unknown	unknown	unknown	nBLC	1.39
COVI0134	Swab_Cases	1	04-EpiCoV1	unknown	unknown	unknown	nBLC	1.67
COVI0135	Swab_Cases	1	04-EpiCoV13	unknown	unknown	unknown	nBLC	1.07
COVI0136	Swab_Cases	1	04-EpiCoV15	unknown	unknown	unknown	nBLC	0.79
COVI0137	Swab_Cases	1	04-EpiCoV9	unknown	unknown	unknown	nBLC	1.01
COVI0138	Swab_Cases	1	04-EpiCoV2	unknown	unknown	unknown	nBLC	1.46
COVI0139	Swab_Cases	1	04_EpiCoV12	unknown	unknown	unknown	nBLC	1.16
COVI0140	Swab_Cases	1	04_EpiCoV5	unknown	unknown	unknown	nBLC	2.19
COVI0193	Swab_Cases	2	06-EpiCoV16	Survived	mild	mild & moderate	nBLC	2.85
COVI0194	Swab_Cases	1	06-EpiCoV20	Survived	moderate	mild & moderate	nBLC	NA
COVI0195	Swab_Cases	2	06-EpiCoV13	Survived	unknown	unknown	nBLC	1.54
COVI0196	Swab_Cases	1	06-EpiCoV23	Deceased	critical	severe & critical	nBLC	0.45
COVI0197	Swab_Cases	1	06-EpiCoV25	Survived	moderate	mild & moderate	nBLC	NA
COVI0198	Swab_Cases	1	06-EpiCoV9	Survived	mild	mild & moderate	nBLC	NA
COVI0199	Swab_Cases	1	06-EpiCoV34	Survived	unknown	unknown	nBLC	1.17
COVI0200	Swab_Cases	1	06-EpiCoV17	Survived	moderate	mild & moderate	nBLC	1.05
COVI0201	Swab_Cases	2	06-EpiCoV24	Survived	critical	severe & critical	nBLC	NA
COVI0202	Swab_Cases	2	06-EpiCoV6	Survived	mild	mild & moderate	nBLC	2.00
COVI0203	Swab_Cases	1	06-EpiCoV7	Survived	mild	mild & moderate	nBLC	NA
COVI0204	Swab_Cases	2	06-EpiCoV11	Survived	moderate	mild & moderate	nBLC	NA
COVI0205	Swab_Cases	1	06-EpiCoV10	Survived	mild	mild & moderate	nBLC	NA
COVI0206	Swab_Cases	1	06-EpiCoV30	Survived	moderate	mild & moderate	nBLC	1.84
COVI0207	Swab_Cases	2	06-EpiCoV22	Survived	severe	severe & critical	nBLC	0.55
COVI0208	Swab_Cases	1	06-EpiCoV13	Survived	unknown	unknown	nBLC	NA
COVI0209	Swab_Cases	3	06-EpiCoV19	Survived	asymptomatic	mild & moderate	nBLC	1.42
COVI0210	Swab_Cases	1	06-EpiCoV28	Deceased	severe	severe & critical	nBLC	0.31
COVI0211	Swab_Cases	1	06-EpiCoV24	Survived	critical	severe & critical	nBLC	0.38
COVI0212	Swab_Cases	1	06-EpiCoV21	Survived	unknown	unknown	nBLC	1.41
COVI0213	Swab_Cases	1	06-EpiCoV31	Survived	moderate	mild & moderate	nBLC	0.57
COVI0214	Swab_Cases	1	06-EpiCoV32	Survived	unknown	unknown	nBLC	0.45
COVI0215	Swab_Cases	1	06-EpiCoV18	Survived	asymptomatic	mild & moderate	nBLC	NA
COVI0216	Swab_Cases	2	06-EpiCoV19	Survived	asymptomatic	mild & moderate	nBLC	0.89
COVI0217	Swab_Cases	1	06-EpiCoV22	Survived	severe	severe & critical	nBLC	0.60
COVI0218	Swab_Cases	1	06-EpiCoV29	Survived	mild	mild & moderate	nBLC	NA
COVI0219	Swab_Cases	1	06-EpiCoV12	Survived	moderate	mild & moderate	nBLC	0.56
COVI0220	Swab_Cases	1	06-EpiCoV14	Survived	moderate	mild & moderate	nBLC	2.84
COVI0221	Swab_Cases	2	06-EpiCoV26	Survived	unknown	unknown	nBLC	1.84
COVI0222	Swab_Cases	1	06-EpiCoV16	Survived	mild	mild & moderate	nBLC	NA
COVI0223	Swab_Cases	1	06-EpiCoV33	Deceased	severe	severe & critical	nBLC	NA
COVI0224	Swab_Cases	3	06-EpiCoV6	Survived	mild	mild & moderate	nBLC	2.23
COVI0225	Swab_Cases	2	06-EpiCoV23	Deceased	critical	severe & critical	nBLC	1.02
COVI0226	Swab_Cases	2	06-EpiCoV18	Survived	asymptomatic	mild & moderate	nBLC	2.49
COVI0227	Swab_Cases	1	06-EpiCoV11	Survived	moderate	mild & moderate	nBLC	1.26
COVI0228	Swab_Cases	1	06-EpiCoV26	Survived	unknown	unknown	nBLC	0.90
COVI0229	Swab_Cases	2	06-EpiCoV3	Survived	critical	severe & critical	nBLC	NA
COVI0230	Swab_Cases	1	06-EpiCoV6	Survived	mild	mild & moderate	nBLC	2.35
COVI0231	Swab_Cases	2	06-EpiCoV8	Survived	mild	mild & moderate	nBLC	1.09
COVI0232	Swab_Cases	1	06-EpiCoV19	Survived	asymptomatic	mild & moderate	nBLC	2.50
COVI0233	Swab_Cases	1	06-EpiCoV15	Deceased	critical	severe & critical	nBLC	3.20
COVI0234	Swab_Cases	2	06-EpiCoV31	Survived	moderate	mild & moderate	nBLC	5.01
COVI0235	Swab_Cases	1	06-EpiCoV27	Deceased	severe	severe & critical	nBLC	0.10
COVI0236	Swab_Cases	3	06-EpiCoV23	Deceased	critical	severe & critical	nBLC	0.67
COVI0237	Swab_Cases	3	06-EpiCoV24	Survived	critical	severe & critical	nBLC	NA
COVI0238	Swab_Cases	2	06-EpiCoV33	Deceased	severe	severe & critical	nBLC	NA
COVI0239	Swab_Cases	2	06-EpiCoV27	Deceased	severe	severe & critical	nBLC	NA
COVI0240	Swab_Cases	4	06-EpiCoV19	Survived	asymptomatic	mild & moderate	nBLC	0.07
COVI0241	Swab_Cases	3	06-EpiCoV26	Survived	unknown	unknown	nBLC	0.05
COVI0242	Swab_Cases	2	06-EpiCoV30	Survived	moderate	mild & moderate	nBLC	NA
COVI0243	Swab_Cases	2	06-EpiCoV28	Deceased	severe	severe & critical	nBLC	0.16
COVI0244	Swab_Cases	3	06-EpiCoV22	Survived	severe	severe & critical	nBLC	3.06
CTRL0001	Swab_healthy	healthy	healthy	healthy	healthy	healthy	nBLC	NA
CTRL0002	Swab_healthy	healthy	healthy	healthy	healthy	healthy	nBLC	0.81
CTRL0003	Swab_healthy	healthy	healthy	healthy	healthy	healthy	nBLC	NA
CTRL0004	Swab_healthy	healthy	healthy	healthy	healthy	healthy	nBLC	1.19
CTRL0005	Swab_healthy	healthy	healthy	healthy	healthy	healthy	nBLC	NA
CTRL0006	Swab_healthy	healthy	healthy	healthy	healthy	healthy	nBLC	5.60
CTRL0007	Swab_healthy	healthy	healthy	healthy	healthy	healthy	nBLC	1.90
CTRL0008	Swab_healthy	healthy	healthy	healthy	healthy	healthy	nBLC	0.60
CTRL0009	Swab_healthy	healthy	healthy	healthy	healthy	healthy	nBLC	NA
CTRL0010	Swab_healthy	healthy	healthy	healthy	healthy	healthy	nBLC	3.75
CTRL0011	Swab_healthy	healthy	healthy	healthy	healthy	healthy	nBLC	1.19
CTRL0012	Swab_healthy	healthy	healthy	healthy	healthy	healthy	nBLC	1.55
CTRL0013	Swab_healthy	healthy	healthy	healthy	healthy	healthy	nBLC	NA
HD_01	Swab_healthy	healthy	healthy	healthy	healthy	healthy	nBLC	0.82
HD_02	Swab_healthy	healthy	healthy	healthy	healthy	healthy	nBLC	1.30
HD_03	Swab_healthy	healthy	healthy	healthy	healthy	healthy	nBLC	NA
HD_04	Swab_healthy	healthy	healthy	healthy	healthy	healthy	nBLC	NA
HD_05	Swab_healthy	healthy	healthy	healthy	healthy	healthy	nBLC	1.95
HD_06	Swab_healthy	healthy	healthy	healthy	healthy	healthy	nBLC	0.79
HD_07	Swab_healthy	healthy	healthy	healthy	healthy	healthy	nBLC	NA
HD_11	Swab_healthy	healthy	healthy	healthy	healthy	healthy	nBLC	1.84
HD_13	Swab_healthy	healthy	healthy	healthy	healthy	healthy	nBLC	0.81
HD_16	Swab_healthy	healthy	healthy	healthy	healthy	healthy	nBLC	1.51
HD_20	Swab_healthy	healthy	healthy	healthy	healthy	healthy	nBLC	1.95
HD_21	Swab_healthy	healthy	healthy	healthy	healthy	healthy	nBLC	1.65
HD_25	Swab_healthy	healthy	healthy	healthy	healthy	healthy	nBLC	0.79
HD_34	Swab_healthy	healthy	healthy	healthy	healthy	healthy	nBLC	NA
HD_37	Swab_healthy	healthy	healthy	healthy	healthy	healthy	nBLC	1.05
INVE001	Blood_healthy	healthy	healthy	healthy	healthy	healthy	NK	NA
INVE002	Blood_healthy	healthy	healthy	healthy	healthy	healthy	NK	NA
INVE003	Blood_healthy	healthy	healthy	healthy	healthy	healthy	NK	NA
INVE004	Blood_healthy	healthy	healthy	healthy	healthy	healthy	NK	NA
INVE005	Blood_healthy	healthy	healthy	healthy	healthy	healthy	NK	NA
INVE006	Blood_healthy	healthy	healthy	healthy	healthy	healthy	NK	NA
INVE007	Blood_healthy	healthy	healthy	healthy	healthy	healthy	NK	NA
INVE008	Blood_healthy	healthy	healthy	healthy	healthy	healthy	NK	NA
INVE009	Blood_healthy	healthy	healthy	healthy	healthy	healthy	NK	NA
INVE010	Blood_healthy	healthy	healthy	healthy	healthy	healthy	NK	NA
INVE011	Blood_healthy	healthy	healthy	healthy	healthy	healthy	NK	NA
INVE012	Blood_healthy	healthy	healthy	healthy	healthy	healthy	NK	NA
INVE013	Blood_healthy	healthy	healthy	healthy	healthy	healthy	NK	NA
INVE014	Blood_healthy	healthy	healthy	healthy	healthy	healthy	NK	NA
INVE015	Blood_healthy	healthy	healthy	healthy	healthy	healthy	NK	NA
INVE016	Blood_healthy	healthy	healthy	healthy	healthy	healthy	NK	NA
INVE017	Blood_healthy	healthy	healthy	healthy	healthy	healthy	NK	NA
INVE018	Blood_healthy	healthy	healthy	healthy	healthy	healthy	NK	3.76
INVE019	Blood_healthy	healthy	healthy	healthy	healthy	healthy	NK	1.29
INVE020	Blood_healthy	healthy	healthy	healthy	healthy	healthy	NK	1.59
INVE021	Blood_healthy	healthy	healthy	healthy	healthy	healthy	NK	NA
INVE022	Blood_healthy	healthy	healthy	healthy	healthy	healthy	NK	NA
INVE023	Blood_healthy	healthy	healthy	healthy	healthy	healthy	NK	NA
INVE024	Blood_healthy	healthy	healthy	healthy	healthy	healthy	NK	NA
INVE025	Blood_healthy	healthy	healthy	healthy	healthy	healthy	NK	NA
INVE026	Blood_healthy	healthy	healthy	healthy	healthy	healthy	NK	8.10
INVE027	Blood_healthy	healthy	healthy	healthy	healthy	healthy	NK	NA
INVE028	Blood_healthy	healthy	healthy	healthy	healthy	healthy	NK	NA
INVE029	Blood_healthy	healthy	healthy	healthy	healthy	healthy	NK	2.79
INVE030	Blood_healthy	healthy	healthy	healthy	healthy	healthy	NK	NA
INVE031	Blood_healthy	healthy	healthy	healthy	healthy	healthy	NK	5.00
INVE032	Blood_healthy	healthy	healthy	healthy	healthy	healthy	NK	3.31
INVE033	Blood_healthy	healthy	healthy	healthy	healthy	healthy	NK	3.04
INVE034	Blood_healthy	healthy	healthy	healthy	healthy	healthy	NK	3.95
INVE035	Blood_healthy	healthy	healthy	healthy	healthy	healthy	NK	1.66
INVE036	Blood_healthy	healthy	healthy	healthy	healthy	healthy	NK	NA
INVE037	Blood_healthy	healthy	healthy	healthy	healthy	healthy	NK	NA
INVE038	Blood_healthy	healthy	healthy	healthy	healthy	healthy	NK	NA
INVE039	Blood_healthy	healthy	healthy	healthy	healthy	healthy	NK	NA
INVE040	Blood_healthy	healthy	healthy	healthy	healthy	healthy	NK	NA
INVE041	Blood_healthy	healthy	healthy	healthy	healthy	healthy	NK	NA
INVE042	Blood_healthy	healthy	healthy	healthy	healthy	healthy	NK	NA
INVE043	Blood_healthy	healthy	healthy	healthy	healthy	healthy	NK	NA
INVE044	Blood_healthy	healthy	healthy	healthy	healthy	healthy	NK	NA
INVE045	Blood_healthy	healthy	healthy	healthy	healthy	healthy	NK	NA
INVE046	Blood_healthy	healthy	healthy	healthy	healthy	healthy	NK	NA
INVE047	Blood_healthy	healthy	healthy	healthy	healthy	healthy	NK	NA
INVE048	Blood_healthy	healthy	healthy	healthy	healthy	healthy	NK	NA
INVE049	Blood_healthy	healthy	healthy	healthy	healthy	healthy	NK	NA
INVE050	Blood_healthy	healthy	healthy	healthy	healthy	healthy	NK	2.45
INVE051	Blood_healthy	healthy	healthy	healthy	healthy	healthy	NK	3.74
INVE052	Blood_healthy	healthy	healthy	healthy	healthy	healthy	NK	5.21
INVE053	Blood_healthy	healthy	healthy	healthy	healthy	healthy	NK	2.74
INVE054	Blood_healthy	healthy	healthy	healthy	healthy	healthy	NK	3.45
INVE055	Blood_healthy	healthy	healthy	healthy	healthy	healthy	NK	1.75
INVE056	Blood_healthy	healthy	healthy	healthy	healthy	healthy	NK	3.68
INVE057	Blood_healthy	healthy	healthy	healthy	healthy	healthy	NK	4.50
INVE058	Blood_healthy	healthy	healthy	healthy	healthy	healthy	NK	3.81
INVE059	Blood_healthy	healthy	healthy	healthy	healthy	healthy	NK	3.19
INVE060	Blood_healthy	healthy	healthy	healthy	healthy	healthy	NK	2.50
INVE061	Blood_healthy	healthy	healthy	healthy	healthy	healthy	NK	2.47
INVE062	Blood_healthy	healthy	healthy	healthy	healthy	healthy	NK	2.97
INVE063	Blood_healthy	healthy	healthy	healthy	healthy	healthy	NK	2.51
INVE064	Blood_healthy	healthy	healthy	healthy	healthy	healthy	NK	1.69
INVE065	Blood_healthy	healthy	healthy	healthy	healthy	healthy	NK	2.00
INVE066	Blood_healthy	healthy	healthy	healthy	healthy	healthy	NK	3.67
INVE067	Blood_healthy	healthy	healthy	healthy	healthy	healthy	NK	4.14
INVE068	Blood_healthy	healthy	healthy	healthy	healthy	healthy	NK	2.04
INVE069	Blood_healthy	healthy	healthy	healthy	healthy	healthy	NK	4.12
INVE070	Blood_healthy	healthy	healthy	healthy	healthy	healthy	NK	2.76
INVE071	Blood_healthy	healthy	healthy	healthy	healthy	healthy	NK	2.51
INVE072	Blood_healthy	healthy	healthy	healthy	healthy	healthy	NK	4.19
INVE073	Blood_healthy	healthy	healthy	healthy	healthy	healthy	NK	3.04
INVE074	Blood_healthy	healthy	healthy	healthy	healthy	healthy	NK	2.26
INVE075	Blood_healthy	healthy	healthy	healthy	healthy	healthy	NK	2.77
INVE076	Blood_healthy	healthy	healthy	healthy	healthy	healthy	NK	3.12
INVE077	Blood_healthy	healthy	healthy	healthy	healthy	healthy	NK	7.21
INVE078	Blood_healthy	healthy	healthy	healthy	healthy	healthy	NK	6.16
INVE079	Blood_healthy	healthy	healthy	healthy	healthy	healthy	NK	4.02
INVE080	Blood_healthy	healthy	healthy	healthy	healthy	healthy	NK	3.24
INVE081	Blood_healthy	healthy	healthy	healthy	healthy	healthy	NK	NA
INVE082	Blood_healthy	healthy	healthy	healthy	healthy	healthy	NK	NA
INVE083	Blood_healthy	healthy	healthy	healthy	healthy	healthy	NK	NA
INVE084	Blood_healthy	healthy	healthy	healthy	healthy	healthy	NK	NA
INVE085	Blood_healthy	healthy	healthy	healthy	healthy	healthy	NK	NA
INVE086	Blood_healthy	healthy	healthy	healthy	healthy	healthy	NK	NA
INVE087	Blood_healthy	healthy	healthy	healthy	healthy	healthy	NK	NA
INVE088	Blood_healthy	healthy	healthy	healthy	healthy	healthy	NK	NA
INVE089	Blood_healthy	healthy	healthy	healthy	healthy	healthy	NK	1.83
INVE090	Blood_healthy	healthy	healthy	healthy	healthy	healthy	NK	2.74
INVE091	Blood_healthy	healthy	healthy	healthy	healthy	healthy	NK	2.09
INVE092	Blood_healthy	healthy	healthy	healthy	healthy	healthy	NK	1.13
INVE093	Blood_healthy	healthy	healthy	healthy	healthy	healthy	NK	2.69
INVE094	Blood_healthy	healthy	healthy	healthy	healthy	healthy	NK	4.69
INVE095	Blood_healthy	healthy	healthy	healthy	healthy	healthy	NK	4.03
INVE096	Blood_healthy	healthy	healthy	healthy	healthy	healthy	NK	2.63
INVE097	Blood_healthy	healthy	healthy	healthy	healthy	healthy	NK	2.83
INVE098	Blood_healthy	healthy	healthy	healthy	healthy	healthy	NK	2.59
INVE099	Blood_healthy	healthy	healthy	healthy	healthy	healthy	NK	3.28
INVE100	Blood_healthy	healthy	healthy	healthy	healthy	healthy	NK	1.43
INVE101	Blood_healthy	healthy	healthy	healthy	healthy	healthy	NK	2.39
INVE102	Blood_healthy	healthy	healthy	healthy	healthy	healthy	NK	4.14
INVE103	Blood_healthy	healthy	healthy	healthy	healthy	healthy	NK	1.97
INVE104	Blood_healthy	healthy	healthy	healthy	healthy	healthy	NK	4.01
INVE105	Blood_healthy	healthy	healthy	healthy	healthy	healthy	NK	NA
INVE106	Blood_healthy	healthy	healthy	healthy	healthy	healthy	NK	5.68
INVE107	Blood_healthy	healthy	healthy	healthy	healthy	healthy	NK	9.01
INVE108	Blood_healthy	healthy	healthy	healthy	healthy	healthy	NK	3.73
INVE109	Blood_healthy	healthy	healthy	healthy	healthy	healthy	NK	2.81
INVE110	Blood_healthy	healthy	healthy	healthy	healthy	healthy	NK	1.42
INVE111	Blood_healthy	healthy	healthy	healthy	healthy	healthy	NK	3.61
INVE112	Blood_healthy	healthy	healthy	healthy	healthy	healthy	NK	2.13
INVE113	Blood_healthy	healthy	healthy	healthy	healthy	healthy	NK	2.31
COVI0193	Swab_Cases	2	06-EpiCoV16	Survived	mild	mild & moderate	NK	2.17
COVI0194	Swab_Cases	1	06-EpiCoV20	Survived	moderate	mild & moderate	NK	NA
COVI0195	Swab_Cases	2	06-EpiCoV13	Survived	unknown	unknown	NK	2.56
COVI0196	Swab_Cases	1	06-EpiCoV23	Deceased	critical	severe & critical	NK	NA
COVI0197	Swab_Cases	1	06-EpiCoV25	Survived	moderate	mild & moderate	NK	NA
COVI0198	Swab_Cases	1	06-EpiCoV9	Survived	mild	mild & moderate	NK	2.45
COVI0199	Swab_Cases	1	06-EpiCoV34	Survived	unknown	unknown	NK	0.42
COVI0200	Swab_Cases	1	06-EpiCoV17	Survived	moderate	mild & moderate	NK	NA
COVI0201	Swab_Cases	2	06-EpiCoV24	Survived	critical	severe & critical	NK	1.16
COVI0202	Swab_Cases	2	06-EpiCoV6	Survived	mild	mild & moderate	NK	2.52
COVI0203	Swab_Cases	1	06-EpiCoV7	Survived	mild	mild & moderate	NK	NA
COVI0204	Swab_Cases	2	06-EpiCoV11	Survived	moderate	mild & moderate	NK	NA
COVI0205	Swab_Cases	1	06-EpiCoV10	Survived	mild	mild & moderate	NK	NA
COVI0206	Swab_Cases	1	06-EpiCoV30	Survived	moderate	mild & moderate	NK	1.40
COVI0207	Swab_Cases	2	06-EpiCoV22	Survived	severe	severe & critical	NK	0.54
COVI0208	Swab_Cases	1	06-EpiCoV13	Survived	unknown	unknown	NK	NA
COVI0209	Swab_Cases	3	06-EpiCoV19	Survived	asymptomatic	mild & moderate	NK	0.84
COVI0210	Swab_Cases	1	06-EpiCoV28	Deceased	severe	severe & critical	NK	0.40
COVI0211	Swab_Cases	1	06-EpiCoV24	Survived	critical	severe & critical	NK	0.50
COVI0212	Swab_Cases	1	06-EpiCoV21	Survived	unknown	unknown	NK	1.75
COVI0213	Swab_Cases	1	06-EpiCoV31	Survived	moderate	mild & moderate	NK	0.68
COVI0214	Swab_Cases	1	06-EpiCoV32	Survived	unknown	unknown	NK	0.54
COVI0215	Swab_Cases	1	06-EpiCoV18	Survived	asymptomatic	mild & moderate	NK	NA
COVI0216	Swab_Cases	2	06-EpiCoV19	Survived	asymptomatic	mild & moderate	NK	0.57
COVI0217	Swab_Cases	1	06-EpiCoV22	Survived	severe	severe & critical	NK	1.81
COVI0218	Swab_Cases	1	06-EpiCoV29	Survived	mild	mild & moderate	NK	NA
COVI0219	Swab_Cases	1	06-EpiCoV12	Survived	moderate	mild & moderate	NK	1.10
COVI0220	Swab_Cases	1	06-EpiCoV14	Survived	moderate	mild & moderate	NK	NA
COVI0221	Swab_Cases	2	06-EpiCoV26	Survived	unknown	unknown	NK	0.58
COVI0222	Swab_Cases	1	06-EpiCoV16	Survived	mild	mild & moderate	NK	1.56
COVI0223	Swab_Cases	1	06-EpiCoV33	Deceased	severe	severe & critical	NK	2.28
COVI0224	Swab_Cases	3	06-EpiCoV6	Survived	mild	mild & moderate	NK	1.25
COVI0225	Swab_Cases	2	06-EpiCoV23	Deceased	critical	severe & critical	NK	3.69
COVI0226	Swab_Cases	2	06-EpiCoV18	Survived	asymptomatic	mild & moderate	NK	1.41
COVI0227	Swab_Cases	1	06-EpiCoV11	Survived	moderate	mild & moderate	NK	NA
COVI0228	Swab_Cases	1	06-EpiCoV26	Survived	unknown	unknown	NK	0.24
COVI0229	Swab_Cases	2	06-EpiCoV3	Survived	critical	severe & critical	NK	0.35
COVI0230	Swab_Cases	1	06-EpiCoV6	Survived	mild	mild & moderate	NK	NA
COVI0231	Swab_Cases	2	06-EpiCoV8	Survived	mild	mild & moderate	NK	NA
COVI0232	Swab_Cases	1	06-EpiCoV19	Survived	asymptomatic	mild & moderate	NK	NA
COVI0233	Swab_Cases	1	06-EpiCoV15	Deceased	critical	severe & critical	NK	0.37
COVI0234	Swab_Cases	2	06-EpiCoV31	Survived	moderate	mild & moderate	NK	0.47
COVI0235	Swab_Cases	1	06-EpiCoV27	Deceased	severe	severe & critical	NK	0.24
COVI0236	Swab_Cases	3	06-EpiCoV23	Deceased	critical	severe & critical	NK	0.38
COVI0237	Swab_Cases	3	06-EpiCoV24	Survived	critical	severe & critical	NK	0.24
COVI0238	Swab_Cases	2	06-EpiCoV33	Deceased	severe	severe & critical	NK	NA
COVI0239	Swab_Cases	2	06-EpiCoV27	Deceased	severe	severe & critical	NK	0.29
COVI0240	Swab_Cases	4	06-EpiCoV19	Survived	asymptomatic	mild & moderate	NK	0.23
COVI0241	Swab_Cases	3	06-EpiCoV26	Survived	unknown	unknown	NK	0.09
COVI0242	Swab_Cases	2	06-EpiCoV30	Survived	moderate	mild & moderate	NK	0.64
COVI0243	Swab_Cases	2	06-EpiCoV28	Deceased	severe	severe & critical	NK	0.17
COVI0244	Swab_Cases	3	06-EpiCoV22	Survived	severe	severe & critical	NK	NA
CTRL0001	Swab_healthy	healthy	healthy	healthy	healthy	healthy	NK	0.74
CTRL0002	Swab_healthy	healthy	healthy	healthy	healthy	healthy	NK	NA
CTRL0003	Swab_healthy	healthy	healthy	healthy	healthy	healthy	NK	NA
CTRL0004	Swab_healthy	healthy	healthy	healthy	healthy	healthy	NK	NA
CTRL0005	Swab_healthy	healthy	healthy	healthy	healthy	healthy	NK	1.00
CTRL0006	Swab_healthy	healthy	healthy	healthy	healthy	healthy	NK	2.49
CTRL0007	Swab_healthy	healthy	healthy	healthy	healthy	healthy	NK	NA
CTRL0008	Swab_healthy	healthy	healthy	healthy	healthy	healthy	NK	0.45
CTRL0009	Swab_healthy	healthy	healthy	healthy	healthy	healthy	NK	NA
CTRL0010	Swab_healthy	healthy	healthy	healthy	healthy	healthy	NK	NA
CTRL0011	Swab_healthy	healthy	healthy	healthy	healthy	healthy	NK	0.56
CTRL0012	Swab_healthy	healthy	healthy	healthy	healthy	healthy	NK	0.49
CTRL0013	Swab_healthy	healthy	healthy	healthy	healthy	healthy	NK	1.06
HD_01	Swab_healthy	healthy	healthy	healthy	healthy	healthy	NK	NA
HD_02	Swab_healthy	healthy	healthy	healthy	healthy	healthy	NK	1.48
HD_03	Swab_healthy	healthy	healthy	healthy	healthy	healthy	NK	NA
HD_04	Swab_healthy	healthy	healthy	healthy	healthy	healthy	NK	NA
HD_05	Swab_healthy	healthy	healthy	healthy	healthy	healthy	NK	4.83
HD_06	Swab_healthy	healthy	healthy	healthy	healthy	healthy	NK	0.98
HD_07	Swab_healthy	healthy	healthy	healthy	healthy	healthy	NK	2.05
HD_11	Swab_healthy	healthy	healthy	healthy	healthy	healthy	NK	1.76
HD_13	Swab_healthy	healthy	healthy	healthy	healthy	healthy	NK	1.44
HD_16	Swab_healthy	healthy	healthy	healthy	healthy	healthy	NK	0.50
HD_20	Swab_healthy	healthy	healthy	healthy	healthy	healthy	NK	NA
HD_21	Swab_healthy	healthy	healthy	healthy	healthy	healthy	NK	0.72
HD_25	Swab_healthy	healthy	healthy	healthy	healthy	healthy	NK	0.84
HD_34	Swab_healthy	healthy	healthy	healthy	healthy	healthy	NK	0.69
HD_37	Swab_healthy	healthy	healthy	healthy	healthy	healthy	NK	0.83
