# Supplementary material for: Epigenetic immune monitoring for COVID-19 disease course prognosis
Source: Front Immunol. 2023 Mar 14;14:1107900. doi: 10.3389/fimmu.2023.1107900 (PMC10043382; doi:10.3389/fimmu.2023.1107900)
Supplement: Supplementary file 2 [file DataSheet_2.zip › raw_data/RAWDATA_Table5_Correlation_Blood_Swabs.xlsx]

## Sheet: Tabelle1
Blood (n= 213)		Blood (n= 166)		Nasal Swab (n= 40)		Nasal swab (n= 34)
CD4 + CD8 [%]	CD3 [%]	CBX6 + C7orf50 [%]	LRP5 [%]	CD4 + CD8 [%]	CD3 [%]	CBX6 + C7orf50 [% 9	LRP5 [%]
12.88	10.52	1.9	0.02	13.52	12.43	3.57	1.17
19.34	15.58	1.36	2.47	17.49	13.75	1.78	3.19
15.73	11.98	2.06	2.43	5.56	3.37	4.47	0.91
28.63	26.35	3.57	3.3	4.55	3.15	2.22	0.39
11.05	9.94	2.23	1.91	9.82	6.55	3.25	0.66
51.15	46.63	2.07	0.03	4.66	3.82	0.14	0.2
7.35	10.07	2.2	0.1	16.53	14.54	2.66	1.33
11.36	9.22	2.13	2.71	14.92	7.97	2.13	0.37
11.68	11.25	2.03	2.39	5.77	2.8	2.06	0.15
17.4	14.11	6.5	8.23	4.24	2.32	1.52	0.18
7.13	4.85	4.72	5.66	9.12	6.07	3.54	0.24
15.99	14.94	3.08	3.51	3.1	1.6	0.09	0.06
14.55	12.52	1.41	1.03	5.16	3.42	1.41	0.27
10.67	9.19	3.65	4.52	19.3	16.11	0.4	0.19
13.86	11.51	7.46	9.06	4.21	2.8	1.37	0.36
25.85	22.16	6.71	9.13	9.1	5.14	1.96	0.16
20.77	16.01	9.2	11.98	17.54	12.46	2.1	0.1
6.03	4.41	3.13	3.66	10.36	6.22	1.63	0.5
14.45	10.56	5.72	6.97	14.22	10.11	4.22	0.8
11.78	9.21	4.98	4.82	5.12	2.52	1.22	0.5
14.07	13.72	4.5	5.91	13.55	7.66	3.05	1.1
11.52	7.47	4.1	4.22	22.94	16.16	1.94	1.6
30.03	26.59	3.09	1.92	2.71	1	2.58	0.6
5.81	3.76	2.56	1.4	8.07	5.31	3.19	2
17.54	14.95	3.87	4.3	12.98	7.39	1.64	0.4
14.25	12.96	4.71	3.57	3.16	1.65	1.35	0.13
9.99	8.13	2.97	5.61	5.14	3.36	1.35	0.87
5.22	3.38	2.15	3.76	8.77	4.81	4.85	4.83
20.02	17.57	2.19	2.12	12.55	9.22	2.69	1.73
15.38	13.57	1.48	1.18	1.5	0.75	1.4	0.63
9.46	8.04	4.62	5.18	1.14	0.16	1.82	1.28
2.92	1.53	3.68	3.48	15.97	9.26	1.23	0.44
5.42	4.46	3.73	3.02	10.79	6.67	5.07	5.07
24.48	20.56	4.18	4.08	4.09	2.69	1.94	0.54
8.07	5.65	3.62	2.58	7.21	6.23
17.37	14.6	3.29	2.03	5.65	3.68
16.57	10.75	3.89	3.91	6.26	3.91
17.62	16.2	3.42	3.07	3.05	1.92
9.39	6.39	7.86	8.1	4.21	3.42
38.8	33.72	1.75	0.91	4.88	2.59
7.19	6.06	1.85	1.15
7.37	4.77	0.92	0.3
3.55	2.43	1.03	0.98
15.61	13.02	2.13	1.93
5.18	3.45	1.02	0.95
3.67	2.15	1.24	0.53
6.62	5.21	1.35	1.63
23.88	23.3	1.47	1.55
4.16	2.43	1.3	1.18
6.38	7.36	1.97	2.83
10.99	7.56	1.86	3.08
33.99	30.96	4.9	6.45
17.76	16.94	2.62	2.93
5.57	4.62	3.56	3.48
23.2	19.13	1.96	2.41
5.97	5.25	1.12	0.55
14.89	10.96	1.85	3.08
10.93	9.79	1.93	2.8
34.57	29.12	2.27	4.14
14.9	12.88	2.48	3.33
7.14	5.05	1.22	1.55
4.34	3.49	3.24	4.89
18.67	19.51	1.81	3.73
14.8	13.79	4.57	7.34
15.24	12.25	12.77	9.4
8.05	5.3	9.31	6.74
21.38	19.52	2.08	1.12
9.07	7.96	3.34	1.41
13.5	12.71	3.76	1.55
8.69	8.12	15.01	12.31
10.64	10.87	5.83	3.84
4.22	2.99	9.99	7.66
9.84	8.06	3.45	3.51
32.73	28.95	4.12	2.23
10.4	6.12	4.19	2.61
30.42	27.02	1.97	0.96
14.94	12.88	4.6	1.26
13.11	10.6	12.29	7.76
12.24	10.28	8.5	4.63
14.93	19.34	3.63	3.81
6.09	5.01	17.4	13.98
4.17	4	3.63	1.49
10.91	9.5	3.29	1.38
20.42	21.01	2.64	0.96
4.98	2.17	2.04	0.87
10	9.89	5.4	2.61
12.57	16.71	1.89	0.59
33.24	41.36	4.83	2.73
21.27	23.57	3.01	1.93
20.9	24.18	2.2	2.17
4.71	2.93	3.48	4.37
8.65	8.89	2.25	2.68
22.86	25.5	5.02	2.92
11.23	11.66	4.89	3.81
42.33	45.19	1.69	1.42
40.07	41.3	2.4	1.67
11.89	13.3	7.25	8.14
21.88	21.7	6.85	8.13
10.36	13.96	3.24	3.62
11.89	11.99	3.27	4.1
17.82	20.65	2.49	1.81
34.79	34.28	3.06	2.61
13.43	13.5	1.28	0.84
17.76	17.19	0.97	0.47
20.87	21.5	1.13	0.78
6.1	6.26	1.28	1.05
13.51	15.34	2.22	1.21
4.36	4.19	3.17	2.05
11.25	10.24	8.75	12.61
20.5	23.4	5.93	9.32
7.44	8.5	1.3	0.62
4.66	4.16	0.93	0.42
13.48	14.29	3.12	1.88
8.83	8	1.8	1.6
15.94	18.29	1.31	0.46
27.26	31.23	1.4	0.57
40.36	46.49	1.62	0.99
8.73	9.16	2.58	1.64
13.76	13.52	3	1.97
19.14	19.8	2.32	2.07
9.83	7.9	1.09	0.62
7.31	5.33	0.79	0.45
16.08	12.85	1.13	0.63
3.74	2.03	1.19	0.68
11.02	10.05	2.59	2.34
22.49	16.15	3.32	3.91
24.93	22.66	0.79	0.3
14.45	13.09	2.52	1.63
6.01	2.49	1.14	0.5
8.61	3.96	3.76	3.26
5.03	3.44	2.09	2.34
9.41	6.69	1.42	1.64
4.96	3.33	2.47	0.79
4.67	3.25	2.1	0.48
2.95	1.74	1.79	1.26
1.72	0.47	2.01	0.86
3.17	1.2	0.84	0.23
7.2	5.63	1.11	0.3
9.73	8.93	2.71	2
12.41	10.19	3.11	2.31
5.19	3.96	2.57	2.41
10.88	8.88	3.29	3.51
3.89	2.86	1.54	0.69
12.87	10.85	1.85	1.61
28.96	26.9	2.87	2.95
10.33	8.74	5.45	6.12
9.28	7.75	2.59	2.62
20.72	16.42	3.26	4.01
28.12	23.69	2.8	3.49
3.61	2.71	2.94	3.14
4.1	2.75	2.27	1.87
3.91	3.22	3.23	3.48
4.63	3.81	2.7	2.42
8.09	6.88	3.16	2.44
7.5	6.2	1.63	1.15
5.08	3.88	1.63	1.12
4.84	4.24	2.35	2.63
6.32	5.22	1.36	1.47
3.96	2.71	2.7	1.52
5.74	4.58	2.44	1.29
3.81	2.67	4.36	3.9
13.33	10.77	3.88	5.47
6.28	6.56	3.73	3.4
10.25	10.46	11.06	13.49
2.9	2.6	2.14	3.05
5.86	5.79	1.29	1.18
7.7	8.89
4.74	4.47
3.73	2.69
10.66	10.19
5.37	4.35
8.44	7.05
18.15	15.69
3.39	2.87
7.95	6.54
5.82	4.89
5.64	5.02
3.4	2.7
3.7	2.98
5.63	4.34
4.7	3.92
12.09	11.87
6.22	5.97
4.56	3.24
15.86	14.23
8.21	8.34
5.08	5.31
7.33	6.03
7.29	5.9
4.96	3.1
12.41	7.89
8.11	5.76
7.52	6.18
4.4	3.33
6.77	5.6
1.97	1.03
2.2	1.41
2.83	1.82
2.99	1.11
13.12	10.39
18.8	15.27
5.29	3.76
3.8	2.61
23.81	19.66
4.29	3.71
3.7	2.46
2.52	1.92
2.82	1.85
7.4	6.52
1.95	1.2
5.38	3.7
5.94	5.35
6.26	5.22
