# Supplementary material for: Epigenetic immune monitoring for COVID-19 disease course prognosis
Source: Front Immunol. 2023 Mar 14;14:1107900. doi: 10.3389/fimmu.2023.1107900 (PMC10043382; doi:10.3389/fimmu.2023.1107900)
Supplement: Supplementary file 2 [file DataSheet_2.zip › raw_data/RAWDATA_Table6_Prognosis.xlsx]

## Sheet: RAWDATA_Table6_Prognosis
Patient	Prognosis	BLC	CD3	CD4	CD8	FOXP3	LNR	mBLC	nBLC	nGRC	NK
CoV14	improve	1.42	13.86	11.81	2.05	0.68	0.42	0.77	0.92	67.42	13.2
CoV16	improve	3.62	20.77	13.75	7.02	0.85	0.65	1.97	1.27	53.39	10.12
CoV18	improve	1.81	11.52	8.29	3.23	0.51	0.36	1.73	0.76	52.7	5.41
CoV18	worse	2.61	9.99	6.87	3.12	0.34	0.26	2.06	1	70.34	5.6
CoV19	worse	0.84	9.46	6.56	2.9	0.31	0.21	0.84	0.44	77.94	5.87
CoV20	worse	0.78	2.92	2.02	0.9	0.45	0.1	0.84	0.29	71.15	3.63
CoV21	worse	1.21	5.42	3.98	1.44	0.79	0.14	1.28	0.94	93.58	6.54
CoV23	worse	0.62	8.07	4.37	3.7	NA	0.18	0.9	0.4	87.46	6.76
CoV24	improve	1.88	17.37	11.8	5.57	1.78	0.39	1.76	1.36	72.8	9.06
CoV25	worse	0.46	16.57	8.81	7.76	NA	0.41	0.9	0.41	59.21	7.3
CoV26	improve	0.99	17.62	10.05	7.57	0.58	0.43	1.29	0.33	58	6.45
CoV27	improve	1.97	38.8	24.73	14.07	2.05	1.49	2.07	0.93	33.73	9.56
CoV29	worse	0.63	7.19	5.3	1.89	NA	0.19	0.76	0.37	62.38	4.19
CoV3	worse	2.34	19.34	12	7.34	0.82	0.54	1.83	0.76	56.39	8.66
CoV31	improve	0.5	3.55	2.68	0.87	0.27	0.14	0.42	0.72	51.79	3.32
CoV4	improve	2.34	15.73	9.52	6.21	1.46	0.35	0.8	1.29	66.3	5
CoV43	improve	0.79	17.76	7.7	10.06	NA	0.46	1.3	1.17	56.28	7.15
CoV47	improve	2	13.5	6.73	6.77	0.82	0.34	1.47	1.24	64.65	6.43
CoV48	improve	2.41	8.69	3.75	4.94	0.73	0.2	0.83	1.74	77.39	4.74
CoV49	improve	0.69	10.64	4.69	5.95	0.71	0.24	1.17	0.37	72.69	5.91
CoV50	improve	2.95	30.42	20.9	9.52	1.97	0.81	1.52	1.35	48.64	5.97
CoV51	improve	2.62	6.09	3.47	2.62	0.8	0.21	1.7	0.89	57.91	3.33
CoV51	worse	4.01	4.98	3.46	1.52	0.93	0.17	2.28	0.98	74.59	3.53
CoV56	improve	3.49	21.27	17.82	3.45	1.41	0.54	0.82	1.98	55.33	5.23
CoV58	improve	2.42	42.33	12.9	29.43	0.91	1.67	1.21	1.49	29.21	4.1
CoV61	improve	1.15	11.89	7.64	4.25	1.47	0.34	0.72	0.91	56.61	6.48
CoV63	improve	1.52	17.76	7.18	10.58	0.6	0.49	0.91	1.79	56.08	8.46
CoV65	improve	3.9	20.5	13.8	6.7	1.85	0.6	1.92	2.44	55.83	9.2
CoV8	improve	3.05	11.36	9.04	2.32	0.56	0.42	1.13	1.01	56.74	9.63
6	improve	3.83	15.64	12.42	4.29	0.69	0.53	1.74	2.02	53.09	7.62
8	improve	5.54	18.74	14.39	5.06	1.7	0.59	1.53	4.29	47.52	2.86
16	improve	NA	NA	NA	NA	0.79	NA	0.77	1.68	42.8	0.07
18	improve	0.6	10.42	7.64	1.46	0.87	0.24	0.94	2.17	69.42	6.83
19	improve	14.63	20.02	12.07	6.91	0.82	1.34	9.7	6.03	34.6	12.9
30	improve	0.74	4.51	4.85	1.33	0.25	0.15	0.99	0.77	80.81	5.47
31	improve	3.35	9.43	5.3	4.5	0.49	0.34	1.97	1.27	67.45	9.45
